# Supplementary material for: ﻿Taxonomic dissection based on molecular evidence of the Eriosycecurvispina complex (Cactaceae): identifying nine endemic species from Central Chile
Source: PhytoKeys. 2024 Jan 22;237:117–39. doi: 10.3897/phytokeys.237.107403 (PMC10825970; doi:10.3897/phytokeys.237.107403)
Supplement: XML Treatment for Eriosyce aconcaguensis [file phytokeys.237.107403-treatment1.xml]

<!DOCTYPE tp:taxon-treatment
  PUBLIC "-//TaxonX//DTD Taxonomic Treatment Publishing DTD v0 20100105//EN" "tax-treatment-NSO.dtd">
<tp:taxon-treatment xmlns:tp="http://www.plazi.org/taxpub"><tp:treatment-meta><kwd-group><label>Taxon classification</label><kwd>
              <named-content content-type="kingdom">Plantae</named-content>
            </kwd><kwd>
              <named-content content-type="order">Caryophyllales</named-content>
            </kwd><kwd>
              <named-content content-type="family">Cactaceae</named-content>
            </kwd></kwd-group><mixed-citation publication-type="journal"><person-group><name><surname>Walter</surname><given-names>Helmut E.</given-names></name><name><surname>Cádiz-Véliz</surname><given-names>Arón</given-names></name><name><surname>Meriño</surname><given-names>Beatriz M.</given-names></name><name><surname>Villalobos-Barrantes</surname><given-names>Heidy M.</given-names></name><name><surname>Guerrero</surname><given-names>Pablo C.</given-names></name></person-group><article-title>﻿Taxonomic dissection based on molecular evidence of the <italic><tp:taxon-name><tp:taxon-name-part taxon-name-part-type="genus" reg="Eriosyce">Eriosyce</tp:taxon-name-part><tp:taxon-name-part taxon-name-part-type="species" reg="curvispina">curvispina</tp:taxon-name-part></tp:taxon-name></italic> complex (<tp:taxon-name><tp:taxon-name-part taxon-name-part-type="family">Cactaceae</tp:taxon-name-part></tp:taxon-name>): identifying nine endemic species from Central Chile</article-title><source>PhytoKeys</source><day>22</day><month>01</month><year>2024</year><volume>237</volume><fpage>117</fpage><lpage>139</lpage><pub-id pub-id-type="doi">10.3897/phytokeys.237.107403</pub-id></mixed-citation></tp:treatment-meta><tp:nomenclature><label>﻿1.</label><tp:taxon-name>
            <object-id xmlns:xlink="http://www.w3.org/1999/xlink" content-type="arpha" xlink:type="simple">E2112A62-BAAD-5D4A-A5A9-002037320FF9</object-id>
            <tp:taxon-name-part taxon-name-part-type="genus" reg="Eriosyce">Eriosyce</tp:taxon-name-part>
            <tp:taxon-name-part taxon-name-part-type="species" reg="aconcaguensis">aconcaguensis</tp:taxon-name-part>
            <object-id xmlns:xlink="http://www.w3.org/1999/xlink" content-type="ipni" xlink:type="simple">urn:lsid:ipni.org:names:77334726-1</object-id>
          </tp:taxon-name><tp:taxon-authority>(F.Ritter) P.C.Guerrero &amp; Helmut Walter</tp:taxon-authority><tp:taxon-status xmlns:xlink="http://www.w3.org/1999/xlink" xlink:type="simple">comb. nov.</tp:taxon-status><tp:nomenclature-citation-list><tp:nomenclature-citation><tp:taxon-name>
                <tp:taxon-name-part taxon-name-part-type="genus" reg="Pyrrhocactus">Pyrrhocactus</tp:taxon-name-part>
                <tp:taxon-name-part taxon-name-part-type="species" reg="aconcaguensis">aconcaguensis</tp:taxon-name-part>
              </tp:taxon-name><comment>F. Ritter, Succulenta (NL) 9: 108. 1960. Basionym.</comment></tp:nomenclature-citation><tp:nomenclature-citation><tp:taxon-name>
                <tp:taxon-name-part taxon-name-part-type="status">≡</tp:taxon-name-part>
                <tp:taxon-name-part taxon-name-part-type="genus" reg="Pyrrhocactus">Pyrrhocactus</tp:taxon-name-part>
                <tp:taxon-name-part taxon-name-part-type="species" reg="aconcaguensis">aconcaguensis</tp:taxon-name-part>
              </tp:taxon-name><comment> F.Ritter in Succulenta (Netherlands) 1960: 108. 1960 syn. sec. Tropicos ≡ <tp:taxon-name><tp:taxon-name-part taxon-name-part-type="genus" reg="Horridocactus">Horridocactus</tp:taxon-name-part><tp:taxon-name-part taxon-name-part-type="species" reg="aconcaguensis">aconcaguensis</tp:taxon-name-part></tp:taxon-name> (F.Ritter) Backeb., <tp:taxon-name><tp:taxon-name-part taxon-name-part-type="family">Cactaceae</tp:taxon-name-part></tp:taxon-name> 6: 3791. 1962 syn. sec. Tropicos ≡ <tp:taxon-name><tp:taxon-name-part taxon-name-part-type="genus" reg="Eriosyce">Eriosyce</tp:taxon-name-part><tp:taxon-name-part taxon-name-part-type="species" reg="curvispina">curvispina</tp:taxon-name-part><tp:taxon-name-part taxon-name-part-type="infraspecific-rank">var.</tp:taxon-name-part><tp:taxon-name-part taxon-name-part-type="variety" reg="aconcaguensis">aconcaguensis</tp:taxon-name-part></tp:taxon-name> (F.Ritter) Katt., <tp:taxon-name><tp:taxon-name-part taxon-name-part-type="genus" reg="Eriosyce">Eriosyce</tp:taxon-name-part></tp:taxon-name> (Cactac.) Gen. Revis. Ampl. 1: 117. 1994 syn. sec. Kew <xref ref-type="bibr" rid="B34">WCVP (2019)</xref> ≡ <tp:taxon-name><tp:taxon-name-part taxon-name-part-type="genus" reg="Neoporteria">Neoporteria</tp:taxon-name-part><tp:taxon-name-part taxon-name-part-type="species" reg="curvispina">curvispina</tp:taxon-name-part><tp:taxon-name-part taxon-name-part-type="infraspecific-rank">var.</tp:taxon-name-part><tp:taxon-name-part taxon-name-part-type="variety" reg="aconcaguensis">aconcaguensis</tp:taxon-name-part></tp:taxon-name> (F.Ritter) Donald &amp; G.D.Rowley in Cact. Succ. J. Gr. Brit. 28: 55. 1966 syn. sec. Kew <xref ref-type="bibr" rid="B34">WCVP (2019)</xref> ≡ <tp:taxon-name><tp:taxon-name-part taxon-name-part-type="genus" reg="Pyrrhocactus">Pyrrhocactus</tp:taxon-name-part><tp:taxon-name-part taxon-name-part-type="species" reg="horridus">horridus</tp:taxon-name-part><tp:taxon-name-part taxon-name-part-type="infraspecific-rank">var.</tp:taxon-name-part><tp:taxon-name-part taxon-name-part-type="variety" reg="aconcaguensis">aconcaguensis</tp:taxon-name-part></tp:taxon-name> (F.Ritter) F.Ritter, Kakteen Südamerika 3: 948. 1980 syn. sec. Kew <xref ref-type="bibr" rid="B34">WCVP (2019)</xref> ≡ <tp:taxon-name><tp:taxon-name-part taxon-name-part-type="genus" reg="Pyrrhocactus">Pyrrhocactus</tp:taxon-name-part><tp:taxon-name-part taxon-name-part-type="species" reg="curvispinus">curvispinus</tp:taxon-name-part><tp:taxon-name-part taxon-name-part-type="infraspecific-rank">var.</tp:taxon-name-part><tp:taxon-name-part taxon-name-part-type="variety" reg="felipensis">felipensis</tp:taxon-name-part></tp:taxon-name> F.Ritter, Kakteen Südamerika 3: 932: 1980 (nom. inval. Art. 34.1, 37.1). In our text, “syn. sec.” refers to the source that assigns a synonym to the concept of either the accepted name or one of its homotypic synonyms <italic>sensu</italic><xref ref-type="bibr" rid="B22">Korotkova et al. (2021)</xref>. </comment></tp:nomenclature-citation></tp:nomenclature-citation-list></tp:nomenclature><tp:treatment-sec sec-type="material" id="SECID0EPZBG"><title>Type.</title><p>Chile, Southern America, Valparaíso Region, Catemu, Chagres, June 1955, <italic>F. Ritter 542</italic> (Holotype: U 0249247, digital image!). (Image available at <ext-link xmlns:xlink="http://www.w3.org/1999/xlink" xlink:href="https://bioportal.naturalis.nl/en/specimen/U__0249247" ext-link-type="uri" xlink:type="simple">https://bioportal.naturalis.nl/en/specimen/U__0249247</ext-link>).</p></tp:treatment-sec><tp:treatment-sec sec-type="Iconography" id="SECID0E3ZBG"><title>Iconography.</title><p>F. Ritter, Succulenta (NL) 9: 108. 1960 (as <italic><tp:taxon-name><tp:taxon-name-part taxon-name-part-type="genus" reg="Pyrrhocactus">Pyrrhocactus</tp:taxon-name-part><tp:taxon-name-part taxon-name-part-type="species" reg="aconcaguensis">aconcaguensis</tp:taxon-name-part></tp:taxon-name></italic>); A. Hoffmann &amp; H.E. Walter, Cact. Fl. Sylv. Chile 2<sup>nd</sup> Ed., Lam. 71a (as <tp:taxon-name><tp:taxon-name-part taxon-name-part-type="genus" reg="Eriosyce">Eriosyce</tp:taxon-name-part><tp:taxon-name-part taxon-name-part-type="species" reg="curvispina">curvispina</tp:taxon-name-part><tp:taxon-name-part taxon-name-part-type="infraspecific-rank">var.</tp:taxon-name-part><tp:taxon-name-part taxon-name-part-type="variety" reg="aconcaguensis">aconcaguensis</tp:taxon-name-part></tp:taxon-name>) 2004.</p></tp:treatment-sec><tp:treatment-sec sec-type="Morphological notes" id="SECID0EA2BG"><title>Morphological notes.</title><p>Stems globose, 8–12 cm. diameter, sometimes elongating with age. Roots fascicular. Ribs 17–21, 1.5 cm high, obtuse. Areoles 1.5 × 0.6 cm., 1.0–1.5 cm apart. Spines grey, thickly aciculate, mostly straight, or somewhat curved; radial ones 7–12, 1–3 cm long, central ones 4–6, to 4 cm long. Flowers 4–5 cm, funnel-form; pericarpel green, not much elongated, bract-scales small, axils with inconspicuous white hairs; nectary tubular; style white with 14 whitish stigma-lobes; perianth segments yellow, usually with a faint reddish mid-stripe, 0.6–1.2 cm broad. Fruits barrel-form, 1.5–2.5 cm long, reddish, bract-scales as for the pericarpel; perianth remnant attachment area wide, basal pore large. Seeds blackish, 1.2×1 mm; testa finely tuberculate, coarsely ribbed; hilum oval; micropyle in a groove.</p></tp:treatment-sec><tp:treatment-sec sec-type="distribution" id="SECID0EF2BG"><title>Distribution.</title><p>Endemic species occurring in the middle Río Aconcagua Valley, between Llay-llay and San Felipe (<named-content xmlns:xlink="http://www.w3.org/1999/xlink" content-type="dwc:verbatimCoordinates" xlink:type="simple"><named-content content-type="geo-json" specific-use="{&#34;type&#34;:&#34;Point&#34;,&#34;coordinates&#34;:[-70.000000,-32.000000]}" id="NCID0EO2BG" xlink:type="simple">32°S, 70°W</named-content></named-content>) at elevations generally between 500 and 700 m.</p></tp:treatment-sec><tp:treatment-sec sec-type="conservation status" id="SECID0ET2BG"><title>Conservation status.</title><p>The extent of occurrence (<abbrev xmlns:xlink="http://www.w3.org/1999/xlink" xlink:title="extent of occurrence" id="ABBRID0EZ2BG" xlink:type="simple">EOO</abbrev>) of <italic><tp:taxon-name><tp:taxon-name-part taxon-name-part-type="genus" reg="Eriosyce">E.</tp:taxon-name-part><tp:taxon-name-part taxon-name-part-type="species" reg="aconcaguensis">aconcaguensis</tp:taxon-name-part></tp:taxon-name></italic> is estimated to be less than 100 km<sup>2</sup>, with fewer than 5 known localities. The species range is severely fragmented, and there has been a decrease in population size and the number of localities due to landscape anthropization. Additionally, there has been a loss of habitat quality due to the expansion of the agricultural and mining industry. The population from the type locality at Chagres (Llay-llay) is likely extinct due to the replacement of xerophytic vegetation by extensive cultivation of avocado trees on slopes between Llay-llay and San Felipe. Therefore, we propose to classify the species as Critically Endangered (<abbrev xmlns:xlink="http://www.w3.org/1999/xlink" xlink:title="Critically Endangered" id="ABBRID0EK3BG" xlink:type="simple">CR</abbrev>) according to the criteria (2017) B1ab(i,iii,iv).</p></tp:treatment-sec><ref-list><ref id="B34"><mixed-citation xmlns:xlink="http://www.w3.org/1999/xlink" xlink:type="simple">WCVP (<year>2019</year>) World Checklist of Vascular Plants. Version 2019. Royal Botanic Gardens, Kew. <ext-link xlink:href="https://powo.science.kew.org/about-wcvp" ext-link-type="uri" xlink:type="simple">https://powo.science.kew.org/about-wcvp</ext-link></mixed-citation></ref><ref id="B22"><mixed-citation xmlns:xlink="http://www.w3.org/1999/xlink" xlink:type="simple"><person-group><name name-style="western"><surname>Korotkova</surname><given-names>N</given-names></name><name name-style="western"><surname>Aquino</surname><given-names>D</given-names></name><name name-style="western"><surname>Arias</surname><given-names>S</given-names></name><name name-style="western"><surname>Eggli</surname><given-names>U</given-names></name><name name-style="western"><surname>Franck</surname><given-names>A</given-names></name><name name-style="western"><surname>Gómez-Hinostrosa</surname><given-names>C</given-names></name><name name-style="western"><surname>Guerrero</surname><given-names>PC</given-names></name><name name-style="western"><surname>Hernández</surname><given-names>HM</given-names></name><name name-style="western"><surname>Kohlbecker</surname><given-names>A</given-names></name><name name-style="western"><surname>Köhler</surname><given-names>M</given-names></name><name name-style="western"><surname>Luther</surname><given-names>K</given-names></name><name name-style="western"><surname>Majure</surname><given-names>LC</given-names></name><name name-style="western"><surname>Müller</surname><given-names>A</given-names></name><name name-style="western"><surname>Metzing</surname><given-names>D</given-names></name><name name-style="western"><surname>Nyffeler</surname><given-names>R</given-names></name><name name-style="western"><surname>Sánchez</surname><given-names>D</given-names></name><name name-style="western"><surname>Schlumpberger</surname><given-names>B</given-names></name><name name-style="western"><surname>Berendsohn</surname><given-names>WG</given-names></name></person-group> (<year>2021</year>) <article-title><tp:taxon-name><tp:taxon-name-part taxon-name-part-type="family">Cactaceae</tp:taxon-name-part></tp:taxon-name> at <tp:taxon-name><tp:taxon-name-part taxon-name-part-type="order">Caryophyllales</tp:taxon-name-part></tp:taxon-name>. org–a dynamic online species-level taxonomic backbone for the family.</article-title><source>Willdenowia</source><volume>51</volume>(<issue>2</issue>): <fpage>251</fpage>–<lpage>270</lpage>. <ext-link xlink:href="10.3372/wi.51.51208" ext-link-type="doi" xlink:type="simple">https://doi.org/10.3372/wi.51.51208</ext-link></mixed-citation></ref></ref-list></tp:taxon-treatment>
