# Supplementary material for: ﻿Taxonomic dissection based on molecular evidence of the Eriosycecurvispina complex (Cactaceae): identifying nine endemic species from Central Chile
Source: PhytoKeys. 2024 Jan 22;237:117–39. doi: 10.3897/phytokeys.237.107403 (PMC10825970; doi:10.3897/phytokeys.237.107403)
Supplement: XML Treatment for Eriosyce andicola [file phytokeys.237.107403-treatment2.xml]

<!DOCTYPE tp:taxon-treatment
  PUBLIC "-//TaxonX//DTD Taxonomic Treatment Publishing DTD v0 20100105//EN" "tax-treatment-NSO.dtd">
<tp:taxon-treatment xmlns:tp="http://www.plazi.org/taxpub"><tp:treatment-meta><kwd-group><label>Taxon classification</label><kwd>
              <named-content content-type="kingdom">Plantae</named-content>
            </kwd><kwd>
              <named-content content-type="order">Caryophyllales</named-content>
            </kwd><kwd>
              <named-content content-type="family">Cactaceae</named-content>
            </kwd></kwd-group><mixed-citation publication-type="journal"><person-group><name><surname>Walter</surname><given-names>Helmut E.</given-names></name><name><surname>Cádiz-Véliz</surname><given-names>Arón</given-names></name><name><surname>Meriño</surname><given-names>Beatriz M.</given-names></name><name><surname>Villalobos-Barrantes</surname><given-names>Heidy M.</given-names></name><name><surname>Guerrero</surname><given-names>Pablo C.</given-names></name></person-group><article-title>﻿Taxonomic dissection based on molecular evidence of the <italic><tp:taxon-name><tp:taxon-name-part taxon-name-part-type="genus" reg="Eriosyce">Eriosyce</tp:taxon-name-part><tp:taxon-name-part taxon-name-part-type="species" reg="curvispina">curvispina</tp:taxon-name-part></tp:taxon-name></italic> complex (<tp:taxon-name><tp:taxon-name-part taxon-name-part-type="family">Cactaceae</tp:taxon-name-part></tp:taxon-name>): identifying nine endemic species from Central Chile</article-title><source>PhytoKeys</source><day>22</day><month>01</month><year>2024</year><volume>237</volume><fpage>117</fpage><lpage>139</lpage><pub-id pub-id-type="doi">10.3897/phytokeys.237.107403</pub-id></mixed-citation></tp:treatment-meta><tp:nomenclature><label>﻿2.</label><tp:taxon-name>
            <object-id xmlns:xlink="http://www.w3.org/1999/xlink" content-type="arpha" xlink:type="simple">D566365F-CDCD-5F41-AA0E-7932F02870F9</object-id>
            <tp:taxon-name-part taxon-name-part-type="genus" reg="Eriosyce">Eriosyce</tp:taxon-name-part>
            <tp:taxon-name-part taxon-name-part-type="species" reg="andicola">andicola</tp:taxon-name-part>
            <object-id xmlns:xlink="http://www.w3.org/1999/xlink" content-type="ipni" xlink:type="simple">urn:lsid:ipni.org:names:77334727-1</object-id>
          </tp:taxon-name><tp:taxon-authority>(F.Ritter) P.C.Guerrero &amp; Helmut Walter</tp:taxon-authority><tp:taxon-status xmlns:xlink="http://www.w3.org/1999/xlink" xlink:type="simple">comb. nov.</tp:taxon-status><tp:nomenclature-citation-list><tp:nomenclature-citation><tp:taxon-name>
                <tp:taxon-name-part taxon-name-part-type="genus" reg="Horridocactus">Horridocactus</tp:taxon-name-part>
                <tp:taxon-name-part taxon-name-part-type="species" reg="andicola">andicola</tp:taxon-name-part>
              </tp:taxon-name><comment>F. Ritter, Succulenta (NL) 7: 97. 1959. Basionym.</comment></tp:nomenclature-citation><tp:nomenclature-citation><tp:taxon-name>
                <tp:taxon-name-part taxon-name-part-type="status">≡</tp:taxon-name-part>
                <tp:taxon-name-part taxon-name-part-type="genus" reg="Pyrrhocactus">Pyrrhocactus</tp:taxon-name-part>
                <tp:taxon-name-part taxon-name-part-type="species" reg="andicola">andicola</tp:taxon-name-part>
              </tp:taxon-name><comment> (F.Ritter) F.Ritter in Succulenta (Netherlands) 10: 131. 1959 syn. sec. <xref ref-type="bibr" rid="B18">Hunt (1999)</xref> ≡ <tp:taxon-name><tp:taxon-name-part taxon-name-part-type="genus" reg="Neoporteria">Neoporteria</tp:taxon-name-part><tp:taxon-name-part taxon-name-part-type="species" reg="curvispina">curvispina</tp:taxon-name-part><tp:taxon-name-part taxon-name-part-type="infraspecific-rank">var.</tp:taxon-name-part><tp:taxon-name-part taxon-name-part-type="variety" reg="andicola">andicola</tp:taxon-name-part></tp:taxon-name> (F.Ritter) Donald &amp; G.D.Rowley in Cact. Succ. J. Gr. Brit. 28: 55. 1966 syn. sec. Kew <xref ref-type="bibr" rid="B34">WCVP (2019)</xref></comment></tp:nomenclature-citation><tp:nomenclature-citation><tp:taxon-name>
                <tp:taxon-name-part taxon-name-part-type="status">=</tp:taxon-name-part>
                <tp:taxon-name-part taxon-name-part-type="genus" reg="Horridocactus">Horridocactus</tp:taxon-name-part>
                <tp:taxon-name-part taxon-name-part-type="species" reg="andicola">andicola</tp:taxon-name-part>
                <tp:taxon-name-part taxon-name-part-type="infraspecific-rank">var.</tp:taxon-name-part>
                <tp:taxon-name-part taxon-name-part-type="variety" reg="descendens">descendens</tp:taxon-name-part>
              </tp:taxon-name><comment> F.Ritter in Succulenta (Netherlands) 7: 97. 1959 syn. sec. Kew <xref ref-type="bibr" rid="B34">WCVP (2019)</xref> ≡ <tp:taxon-name><tp:taxon-name-part taxon-name-part-type="genus" reg="Neoporteria">Neoporteria</tp:taxon-name-part><tp:taxon-name-part taxon-name-part-type="species" reg="curvispina">curvispina</tp:taxon-name-part><tp:taxon-name-part taxon-name-part-type="infraspecific-rank">f.</tp:taxon-name-part><tp:taxon-name-part taxon-name-part-type="form" reg="descendens">descendens</tp:taxon-name-part></tp:taxon-name> (F.Ritter) Donald &amp; G.D.Rowley in Cact. Succ. J. Gr. Brit. 28: 55. 1966 syn. sec. Kew <xref ref-type="bibr" rid="B34">WCVP (2019)</xref></comment></tp:nomenclature-citation><tp:nomenclature-citation><tp:taxon-name>
                <tp:taxon-name-part taxon-name-part-type="status">=</tp:taxon-name-part>
                <tp:taxon-name-part taxon-name-part-type="genus" reg="Horridocactus">Horridocactus</tp:taxon-name-part>
                <tp:taxon-name-part taxon-name-part-type="species" reg="andicola">andicola</tp:taxon-name-part>
                <tp:taxon-name-part taxon-name-part-type="infraspecific-rank">var.</tp:taxon-name-part>
                <tp:taxon-name-part taxon-name-part-type="variety" reg="robustus">robustus</tp:taxon-name-part>
              </tp:taxon-name><comment> F.Ritter in Succulenta (Netherlands) 7: 97. 1959 syn. sec. Kew <xref ref-type="bibr" rid="B34">WCVP (2019)</xref> ≡ <tp:taxon-name><tp:taxon-name-part taxon-name-part-type="genus" reg="Pyrrhocactus">Pyrrhocactus</tp:taxon-name-part><tp:taxon-name-part taxon-name-part-type="species" reg="andicola">andicola</tp:taxon-name-part><tp:taxon-name-part taxon-name-part-type="infraspecific-rank">var.</tp:taxon-name-part><tp:taxon-name-part taxon-name-part-type="variety" reg="robustus">robustus</tp:taxon-name-part></tp:taxon-name> (F.Ritter) F.Ritter in Succulenta (Netherlands) 1959: 131. 1959 syn. sec. Kew <xref ref-type="bibr" rid="B34">WCVP (2019)</xref> ≡ <tp:taxon-name><tp:taxon-name-part taxon-name-part-type="genus" reg="Pyrrhocactus">Pyrrhocactus</tp:taxon-name-part><tp:taxon-name-part taxon-name-part-type="species" reg="andicola">andicola</tp:taxon-name-part><tp:taxon-name-part taxon-name-part-type="infraspecific-rank">var.</tp:taxon-name-part><tp:taxon-name-part taxon-name-part-type="variety" reg="mollensis">mollensis</tp:taxon-name-part></tp:taxon-name> F. Ritter, Succulenta (NL) 10: 131. 1959. </comment></tp:nomenclature-citation></tp:nomenclature-citation-list></tp:nomenclature><tp:treatment-sec sec-type="material" id="SECID0EUCAI"><title>Type.</title><p>Chile, Southern America, Valparaíso Region, Cerro Chivato between Santiago and Los Andes, May 1955, <italic>F. Ritter 468</italic> (Holotype: U 0249335, digital image!).</p><p>(Image available at <ext-link xmlns:xlink="http://www.w3.org/1999/xlink" xlink:href="https://bioportal.naturalis.nl/en/specimen/U__0249335" ext-link-type="uri" xlink:type="simple">https://bioportal.naturalis.nl/en/specimen/U__0249335</ext-link>).</p></tp:treatment-sec><tp:treatment-sec sec-type="Iconography" id="SECID0EDDAI"><title>Iconography.</title><p>F. Ritter, Kakt. Sudam. 3: 1980 (as <tp:taxon-name><tp:taxon-name-part taxon-name-part-type="genus" reg="Pyrhocactus">Pyrhocactus</tp:taxon-name-part><tp:taxon-name-part taxon-name-part-type="species" reg="andicola">andicola</tp:taxon-name-part><tp:taxon-name-part taxon-name-part-type="infraspecific-rank">var.</tp:taxon-name-part><tp:taxon-name-part taxon-name-part-type="variety" reg="robustus">robustus</tp:taxon-name-part></tp:taxon-name>); A.E. Hoffmann, Cact. Fl. Sylv. Chile, Lamina 53 a. 1989 (as <tp:taxon-name><tp:taxon-name-part taxon-name-part-type="genus" reg="Neoporteria">Neoporteria</tp:taxon-name-part><tp:taxon-name-part taxon-name-part-type="species" reg="curvispina">curvispina</tp:taxon-name-part><tp:taxon-name-part taxon-name-part-type="infraspecific-rank">var.</tp:taxon-name-part><tp:taxon-name-part taxon-name-part-type="variety" reg="andicola">andicola</tp:taxon-name-part></tp:taxon-name>).</p></tp:treatment-sec><tp:treatment-sec sec-type="Morphological notes" id="SECID0ELEAI"><title>Morphological notes.</title><p>Stems globose, more than 20 cm high with age, apex spiny, 12–16 cm diameter, not branching. Roots fasciculate. Ribs 16–24 cm, 10–15 mm high, notched and somewhat chinned below areoles. Areoles 7–12 mm long and 5–7 mm broad, 1 cm apart. Spines finely aciculate, lower half whitish, upper ones brownish-reddish, dark or light banded; radial spines 10–14, 2–3 cm long, central ones 4–7 cm, somewhat curved upward, 3–4 cm long. Flowers ca. 5 cm, funnel-form; pericarpel and tube green, interior white, bract scales tiny, yellowish, axils with white inconspicuous thin bristles and scarce wool; perianth segments 0.7–1cm broad, spathulate with short tips; lemon- to olive-yellow, often with a narrow pale purple central stripe; style basally widened, whitish; stigma-lobes whitish; filaments whitish; nectary tubular; ovary elongated. Fruit pale red, 1.5 cm, barrel-shape; bract-scales inconspicuous; basal pore large; perianth remnant attachment wide. Seeds ca. 1.5 mm, short ovoid; testa black, opaque, finely tuberculate; ventrally strongly bulged, notched below hilum; hilum shortly ovoid, position ventral.</p></tp:treatment-sec><tp:treatment-sec sec-type="distribution" id="SECID0EQEAI"><title>Distribution.</title><p>Endemic species occurring between the Rio Molles (<named-content xmlns:xlink="http://www.w3.org/1999/xlink" content-type="dwc:verbatimCoordinates" xlink:type="simple"><named-content content-type="geo-json" specific-use="{&#34;type&#34;:&#34;Point&#34;,&#34;coordinates&#34;:[-70.000000,-30.000000]}" id="NCID0EZEAI" xlink:type="simple">30°S, 70°W</named-content></named-content>) and Cerro Chivato (<named-content xmlns:xlink="http://www.w3.org/1999/xlink" content-type="dwc:verbatimCoordinates" xlink:type="simple"><named-content content-type="geo-json" specific-use="{&#34;type&#34;:&#34;Point&#34;,&#34;coordinates&#34;:[-70.000000,-33.000000]}" id="NCID0EBFAI" xlink:type="simple">33°S, 70°W</named-content></named-content>) at altitudes between 1000 and 2000 m.</p></tp:treatment-sec><tp:treatment-sec sec-type="conservation status" id="SECID0EGFAI"><title>Conservation status.</title><p>The Extent of Occurrence (<abbrev xmlns:xlink="http://www.w3.org/1999/xlink" xlink:title="Extent of Occurrence" id="ABBRID0EMFAI" xlink:type="simple">EOO</abbrev>) of <italic><tp:taxon-name><tp:taxon-name-part taxon-name-part-type="genus" reg="Eriosyce">E.</tp:taxon-name-part><tp:taxon-name-part taxon-name-part-type="species" reg="andicola">andicola</tp:taxon-name-part></tp:taxon-name></italic> is estimated to be &lt; 20.000 km<sup>2</sup>, with its populations severely fragmented due to landscape anthropization. There has been an estimated decrease in population size and the number of localities, as well as a loss of habitat quality due to mining activities, stump removal, and livestock. We propose to classify the species as Vulnerable (<abbrev xmlns:xlink="http://www.w3.org/1999/xlink" xlink:title="Vulnerable" id="ABBRID0E4FAI" xlink:type="simple">VU</abbrev>) according to criteria B1ab(i,iii,iv).</p></tp:treatment-sec><ref-list><ref id="B18"><mixed-citation xmlns:xlink="http://www.w3.org/1999/xlink" xlink:type="simple"><person-group><name name-style="western"><surname>Hunt</surname><given-names>D</given-names></name></person-group> (<year>1999</year>) <source>CITES <tp:taxon-name><tp:taxon-name-part taxon-name-part-type="family">Cactaceae</tp:taxon-name-part></tp:taxon-name> Checklist.</source><publisher-name>Royal Botanic Gardens Kew</publisher-name>, <publisher-loc>Richmond</publisher-loc>, <size units="page">315 pp</size>.</mixed-citation></ref><ref id="B34"><mixed-citation xmlns:xlink="http://www.w3.org/1999/xlink" xlink:type="simple">WCVP (<year>2019</year>) World Checklist of Vascular Plants. Version 2019. Royal Botanic Gardens, Kew. <ext-link xlink:href="https://powo.science.kew.org/about-wcvp" ext-link-type="uri" xlink:type="simple">https://powo.science.kew.org/about-wcvp</ext-link></mixed-citation></ref></ref-list></tp:taxon-treatment>
