# Supplementary material for: ﻿Taxonomic dissection based on molecular evidence of the Eriosycecurvispina complex (Cactaceae): identifying nine endemic species from Central Chile
Source: PhytoKeys. 2024 Jan 22;237:117–39. doi: 10.3897/phytokeys.237.107403 (PMC10825970; doi:10.3897/phytokeys.237.107403)
Supplement: XML Treatment for Eriosyce choapensis [file phytokeys.237.107403-treatment3.xml]

<!DOCTYPE tp:taxon-treatment
  PUBLIC "-//TaxonX//DTD Taxonomic Treatment Publishing DTD v0 20100105//EN" "tax-treatment-NSO.dtd">
<tp:taxon-treatment xmlns:tp="http://www.plazi.org/taxpub"><tp:treatment-meta><kwd-group><label>Taxon classification</label><kwd>
              <named-content content-type="kingdom">Plantae</named-content>
            </kwd><kwd>
              <named-content content-type="order">Caryophyllales</named-content>
            </kwd><kwd>
              <named-content content-type="family">Cactaceae</named-content>
            </kwd></kwd-group><mixed-citation publication-type="journal"><person-group><name><surname>Walter</surname><given-names>Helmut E.</given-names></name><name><surname>Cádiz-Véliz</surname><given-names>Arón</given-names></name><name><surname>Meriño</surname><given-names>Beatriz M.</given-names></name><name><surname>Villalobos-Barrantes</surname><given-names>Heidy M.</given-names></name><name><surname>Guerrero</surname><given-names>Pablo C.</given-names></name></person-group><article-title>﻿Taxonomic dissection based on molecular evidence of the <italic><tp:taxon-name><tp:taxon-name-part taxon-name-part-type="genus" reg="Eriosyce">Eriosyce</tp:taxon-name-part><tp:taxon-name-part taxon-name-part-type="species" reg="curvispina">curvispina</tp:taxon-name-part></tp:taxon-name></italic> complex (<tp:taxon-name><tp:taxon-name-part taxon-name-part-type="family">Cactaceae</tp:taxon-name-part></tp:taxon-name>): identifying nine endemic species from Central Chile</article-title><source>PhytoKeys</source><day>22</day><month>01</month><year>2024</year><volume>237</volume><fpage>117</fpage><lpage>139</lpage><pub-id pub-id-type="doi">10.3897/phytokeys.237.107403</pub-id></mixed-citation></tp:treatment-meta><tp:nomenclature><label>﻿3.</label><tp:taxon-name>
            <object-id xmlns:xlink="http://www.w3.org/1999/xlink" content-type="arpha" xlink:type="simple">8F056A95-604D-5FCA-B283-2DAEEA1110B7</object-id>
            <tp:taxon-name-part taxon-name-part-type="genus" reg="Eriosyce">Eriosyce</tp:taxon-name-part>
            <tp:taxon-name-part taxon-name-part-type="species" reg="choapensis">choapensis</tp:taxon-name-part>
            <object-id xmlns:xlink="http://www.w3.org/1999/xlink" content-type="ipni" xlink:type="simple">urn:lsid:ipni.org:names:77334728-1</object-id>
          </tp:taxon-name><tp:taxon-authority>(F.Ritter) P.C.Guerrero &amp; Helmut Walter</tp:taxon-authority><tp:taxon-status xmlns:xlink="http://www.w3.org/1999/xlink" xlink:type="simple">comb. nov.</tp:taxon-status><tp:nomenclature-citation-list><tp:nomenclature-citation><tp:taxon-name>
                <tp:taxon-name-part taxon-name-part-type="genus" reg="Pyrrhocactus">Pyrrhocactus</tp:taxon-name-part>
                <tp:taxon-name-part taxon-name-part-type="species" reg="choapensis">choapensis</tp:taxon-name-part>
              </tp:taxon-name><comment>F. F.Ritter, Succulenta (NL)12: 133. 1960. Basionym.</comment></tp:nomenclature-citation><tp:nomenclature-citation><tp:taxon-name>
                <tp:taxon-name-part taxon-name-part-type="status">≡</tp:taxon-name-part>
                <tp:taxon-name-part taxon-name-part-type="genus" reg="Pyrrhocactus">Pyrrhocactus</tp:taxon-name-part>
                <tp:taxon-name-part taxon-name-part-type="species" reg="choapensis">choapensis</tp:taxon-name-part>
              </tp:taxon-name><comment> F.Ritter in Succulenta (Netherlands) 1960: 133. 1960 syn. sec. Tropicos ≡ <tp:taxon-name><tp:taxon-name-part taxon-name-part-type="genus" reg="Horridocactus">Horridocactus</tp:taxon-name-part><tp:taxon-name-part taxon-name-part-type="species" reg="choapensis">choapensis</tp:taxon-name-part></tp:taxon-name> (F.Ritter) Backeb., <tp:taxon-name><tp:taxon-name-part taxon-name-part-type="family">Cactaceae</tp:taxon-name-part></tp:taxon-name> 6: 3793. 1962 syn. sec. Tropicos ≡ <tp:taxon-name><tp:taxon-name-part taxon-name-part-type="genus" reg="Neoporteria">Neoporteria</tp:taxon-name-part><tp:taxon-name-part taxon-name-part-type="species" reg="choapensis">choapensis</tp:taxon-name-part></tp:taxon-name> (F.Ritter) Donald &amp; G.D.Rowley in Cact. Succ. J. Gr. Brit. 28: 55. 1966 syn. sec. Tropicos ≡ <tp:taxon-name><tp:taxon-name-part taxon-name-part-type="genus" reg="Eriosyce">Eriosyce</tp:taxon-name-part><tp:taxon-name-part taxon-name-part-type="species" reg="curvispina">curvispina</tp:taxon-name-part><tp:taxon-name-part taxon-name-part-type="infraspecific-rank">var.</tp:taxon-name-part><tp:taxon-name-part taxon-name-part-type="variety" reg="choapensis">choapensis</tp:taxon-name-part></tp:taxon-name> (F.Ritter) Katt., <tp:taxon-name><tp:taxon-name-part taxon-name-part-type="genus" reg="Eriosyce">Eriosyce</tp:taxon-name-part></tp:taxon-name> (Cactac.) Gen. Revis. Ampl. 1: 117. 1994 syn. sec. Kew <xref ref-type="bibr" rid="B34">WCVP (2019)</xref>. </comment></tp:nomenclature-citation></tp:nomenclature-citation-list></tp:nomenclature><tp:treatment-sec sec-type="material" id="SECID0EYJAI"><title>Type.</title><p>Chile, Southern America, Coquimbo Region, Choapa, Illapel, May 1954, <italic>F. Ritter 238</italic> (Holotype: ZSS 005073, Isotypes: SGO, ZSS).</p></tp:treatment-sec><tp:treatment-sec sec-type="Iconography" id="SECID0EAKAI"><title>Iconography.</title><p>F. Ritter, Kakt. Sudam. 3, 1980.</p></tp:treatment-sec><tp:treatment-sec sec-type="Morphological notes" id="SECID0EFKAI"><title>Morphological notes.</title><p>Stems subglobose, dark green, often burnt brownish, 5–10 cm diameter Roots fascicular with a short thin taproot. Ribs 15–22, obtuse, deeply notched, 1.0–1.5 cm high. Areoles long-oval, 1cm, 1 cm apart. Spines are thin, acicular, grey-brown, short, 1–2 cm; radial ones 8–10, somewhat curved; central ones 4–9, somewhat thicker. Flowers funnel-form, 3.5–4.5 cm; pericarpel and hypanthium bract scales tiny, red, axils with white inconspicuous wool; nectary isodiametric; style pinkish, stigma lobes yellow; perianth segments narrow lanceolate, pale yellow with a faint purple mid-stripe. Fruits 1.5–2 cm, barrel-form, indumentum as for the flower; perianth remnant attachment area wide, basal pore large. Seeds small, 0.8–9 mm, round oval, blackish brown; testa cells arranged in ribs, medium-domed; hilum oval, positioned nearly basal, micropyle in a groove.</p></tp:treatment-sec><tp:treatment-sec sec-type="distribution" id="SECID0EKKAI"><title>Distribution.</title><p>Endemic species occurring strictly inland, from Illapel (<named-content xmlns:xlink="http://www.w3.org/1999/xlink" content-type="dwc:verbatimCoordinates" xlink:type="simple"><named-content content-type="geo-json" specific-use="{&#34;type&#34;:&#34;Point&#34;,&#34;coordinates&#34;:[-71.000000,-31.000000]}" id="NCID0ETKAI" xlink:type="simple">31°S, 71°W</named-content></named-content>) to Tilama (<named-content xmlns:xlink="http://www.w3.org/1999/xlink" content-type="dwc:verbatimCoordinates" xlink:type="simple"><named-content content-type="geo-json" specific-use="{&#34;type&#34;:&#34;Point&#34;,&#34;coordinates&#34;:[-71.000000,-32.000000]}" id="NCID0E2KAI" xlink:type="simple">32°S, 71°W</named-content></named-content>) at elevations between 400 and 1200 m.</p></tp:treatment-sec><tp:treatment-sec sec-type="conservation status" id="SECID0EALAI"><title>Conservation status.</title><p>The Extent of Occurrence (<abbrev xmlns:xlink="http://www.w3.org/1999/xlink" xlink:title="extent of occurrence" id="ABBRID0EGLAI" xlink:type="simple">EOO</abbrev>) of <italic><tp:taxon-name><tp:taxon-name-part taxon-name-part-type="genus" reg="Eriosyce">E.</tp:taxon-name-part><tp:taxon-name-part taxon-name-part-type="species" reg="choapensis">choapensis</tp:taxon-name-part></tp:taxon-name></italic> is estimated at &lt; 5000 km<sup>2</sup>, with its populations severely fragmented due to landscape anthropization. There has been an estimated decrease in population size and the number of localities, as well as a loss of habitat quality due to mining activities, stump removal, and livestock. We propose to classify the species as Endangered (EN) according to criteria B1ab(i,iii,iv).</p></tp:treatment-sec><ref-list><ref id="B34"><mixed-citation xmlns:xlink="http://www.w3.org/1999/xlink" xlink:type="simple">WCVP (<year>2019</year>) World Checklist of Vascular Plants. Version 2019. Royal Botanic Gardens, Kew. <ext-link xlink:href="https://powo.science.kew.org/about-wcvp" ext-link-type="uri" xlink:type="simple">https://powo.science.kew.org/about-wcvp</ext-link></mixed-citation></ref></ref-list></tp:taxon-treatment>
