# Supplementary material for: ﻿Taxonomic dissection based on molecular evidence of the Eriosycecurvispina complex (Cactaceae): identifying nine endemic species from Central Chile
Source: PhytoKeys. 2024 Jan 22;237:117–39. doi: 10.3897/phytokeys.237.107403 (PMC10825970; doi:10.3897/phytokeys.237.107403)
Supplement: XML Treatment for Eriosyce curvispina [file phytokeys.237.107403-treatment4.xml]

<!DOCTYPE tp:taxon-treatment
  PUBLIC "-//TaxonX//DTD Taxonomic Treatment Publishing DTD v0 20100105//EN" "tax-treatment-NSO.dtd">
<tp:taxon-treatment xmlns:tp="http://www.plazi.org/taxpub"><tp:treatment-meta><kwd-group><label>Taxon classification</label><kwd>
              <named-content content-type="kingdom">Plantae</named-content>
            </kwd><kwd>
              <named-content content-type="order">Caryophyllales</named-content>
            </kwd><kwd>
              <named-content content-type="family">Cactaceae</named-content>
            </kwd></kwd-group><mixed-citation publication-type="journal"><person-group><name><surname>Walter</surname><given-names>Helmut E.</given-names></name><name><surname>Cádiz-Véliz</surname><given-names>Arón</given-names></name><name><surname>Meriño</surname><given-names>Beatriz M.</given-names></name><name><surname>Villalobos-Barrantes</surname><given-names>Heidy M.</given-names></name><name><surname>Guerrero</surname><given-names>Pablo C.</given-names></name></person-group><article-title>﻿Taxonomic dissection based on molecular evidence of the <italic><tp:taxon-name><tp:taxon-name-part taxon-name-part-type="genus" reg="Eriosyce">Eriosyce</tp:taxon-name-part><tp:taxon-name-part taxon-name-part-type="species" reg="curvispina">curvispina</tp:taxon-name-part></tp:taxon-name></italic> complex (<tp:taxon-name><tp:taxon-name-part taxon-name-part-type="family">Cactaceae</tp:taxon-name-part></tp:taxon-name>): identifying nine endemic species from Central Chile</article-title><source>PhytoKeys</source><day>22</day><month>01</month><year>2024</year><volume>237</volume><fpage>117</fpage><lpage>139</lpage><pub-id pub-id-type="doi">10.3897/phytokeys.237.107403</pub-id></mixed-citation></tp:treatment-meta><tp:nomenclature><label>﻿4.</label><tp:taxon-name>
            <object-id xmlns:xlink="http://www.w3.org/1999/xlink" content-type="arpha" xlink:type="simple">C682E3CA-6143-5F91-9B81-4B36442F8D5C</object-id>
            <tp:taxon-name-part taxon-name-part-type="genus" reg="Eriosyce">Eriosyce</tp:taxon-name-part>
            <tp:taxon-name-part taxon-name-part-type="species" reg="curvispina">curvispina</tp:taxon-name-part>
          </tp:taxon-name><tp:taxon-authority>(Bertero ex Colla) Katt.</tp:taxon-authority><tp:nomenclature-citation-list><tp:nomenclature-citation><tp:taxon-name>
                <tp:taxon-name-part taxon-name-part-type="genus" reg="Cactus">Cactus</tp:taxon-name-part>
                <tp:taxon-name-part taxon-name-part-type="species" reg="curvispinus">curvispinus</tp:taxon-name-part>
              </tp:taxon-name><comment>Bertero ex Colla in Mem. Reale Accad. Sci. Torino 37: 76. 1834 syn. sec. <xref ref-type="bibr" rid="B19">Hunt et al. (2006)</xref>. Basyonym.</comment></tp:nomenclature-citation><tp:nomenclature-citation><tp:taxon-name>
                <tp:taxon-name-part taxon-name-part-type="status">≡</tp:taxon-name-part>
                <tp:taxon-name-part taxon-name-part-type="genus" reg="Cactus">Cactus</tp:taxon-name-part>
                <tp:taxon-name-part taxon-name-part-type="species" reg="curvispinus">curvispinus</tp:taxon-name-part>
              </tp:taxon-name><comment> Bertero ex Colla in Mem. Reale Accad. Sci. Torino 37: 76. 1834 syn. sec. <xref ref-type="bibr" rid="B19">Hunt et al. (2006)</xref> ≡ <tp:taxon-name><tp:taxon-name-part taxon-name-part-type="genus" reg="Echinocactus">Echinocactus</tp:taxon-name-part><tp:taxon-name-part taxon-name-part-type="species" reg="curvispinus">curvispinus</tp:taxon-name-part></tp:taxon-name> (Bertero ex Colla) Gay, Fl. Chil. 3: 16. 1848 syn. sec. Kew <xref ref-type="bibr" rid="B34">WCVP (2019)</xref> ≡ <tp:taxon-name><tp:taxon-name-part taxon-name-part-type="genus" reg="Malacocarpus">Malacocarpus</tp:taxon-name-part><tp:taxon-name-part taxon-name-part-type="species" reg="curvispinus">curvispinus</tp:taxon-name-part></tp:taxon-name> (Bertero ex Colla) Britton &amp; Rose, <tp:taxon-name><tp:taxon-name-part taxon-name-part-type="family">Cactaceae</tp:taxon-name-part></tp:taxon-name> 3: 203. 1922 syn. sec. Kew <xref ref-type="bibr" rid="B34">WCVP (2019)</xref> ≡ <tp:taxon-name><tp:taxon-name-part taxon-name-part-type="genus" reg="Pyrrhocactus">Pyrrhocactus</tp:taxon-name-part><tp:taxon-name-part taxon-name-part-type="species" reg="curvispinus">curvispinus</tp:taxon-name-part></tp:taxon-name> (Bertero ex Colla) A.Berger, Kakteen: 345. 1929 syn. sec. Kew <xref ref-type="bibr" rid="B34">WCVP (2019)</xref> ≡ <tp:taxon-name><tp:taxon-name-part taxon-name-part-type="genus" reg="Horridocactus">Horridocactus</tp:taxon-name-part><tp:taxon-name-part taxon-name-part-type="species" reg="curvispinus">curvispinus</tp:taxon-name-part></tp:taxon-name> (Bertero ex Colla) Backeb. in Kakteenkunde 1940: 51. 1940 syn. sec. Kew <xref ref-type="bibr" rid="B34">WCVP (2019)</xref> ≡ <tp:taxon-name><tp:taxon-name-part taxon-name-part-type="genus" reg="Hildmannia">Hildmannia</tp:taxon-name-part><tp:taxon-name-part taxon-name-part-type="species" reg="curvispina">curvispina</tp:taxon-name-part></tp:taxon-name> (Bertero ex Colla) Kreuz. &amp; Buining in Repert. Spec. Nov. Regni Veg. 50: 207. 1941 syn. sec. Kew <xref ref-type="bibr" rid="B34">WCVP (2019)</xref> ≡ <tp:taxon-name><tp:taxon-name-part taxon-name-part-type="genus" reg="Neoporteria">Neoporteria</tp:taxon-name-part><tp:taxon-name-part taxon-name-part-type="species" reg="curvispina">curvispina</tp:taxon-name-part></tp:taxon-name> (Bertero ex Colla) Donald &amp; G.D.Rowley in Cact. Succ. J. Gr. Brit. 28: 55. 1966 syn. sec. Kew <xref ref-type="bibr" rid="B34">WCVP (2019)</xref><tp:taxon-name><tp:taxon-name-part taxon-name-part-type="genus" reg="Neoporteria">Neoporteria</tp:taxon-name-part><tp:taxon-name-part taxon-name-part-type="species" reg="curvispina">curvispina</tp:taxon-name-part></tp:taxon-name> (Bertero ex Colla) Don. &amp; Rowl., Cact. Succ. J. (GB) 28: 55. 1966; <tp:taxon-name><tp:taxon-name-part taxon-name-part-type="genus" reg="Pyrrhocactus">Pyrrhocactus</tp:taxon-name-part><tp:taxon-name-part taxon-name-part-type="species" reg="curvispinus">curvispinus</tp:taxon-name-part><tp:taxon-name-part taxon-name-part-type="infraspecific-rank">var.</tp:taxon-name-part><tp:taxon-name-part taxon-name-part-type="variety" reg="mostazalensis">mostazalensis</tp:taxon-name-part></tp:taxon-name> F.Ritter, Kakt. Sudam. 3: 932. 1980 (nom. inval., Art. 34.1, 37.1); <tp:taxon-name><tp:taxon-name-part taxon-name-part-type="genus" reg="Pyrrhocactus">Pyrrhocactus</tp:taxon-name-part><tp:taxon-name-part taxon-name-part-type="species" reg="curvispinus">curvispinus</tp:taxon-name-part><tp:taxon-name-part taxon-name-part-type="infraspecific-rank">var.</tp:taxon-name-part><tp:taxon-name-part taxon-name-part-type="variety" reg="australis">australis</tp:taxon-name-part></tp:taxon-name> F. Ritter, Kakt. Sudam. 3:932. 1980 (nom. inval., Art. 34.1, 37.1). </comment></tp:nomenclature-citation></tp:nomenclature-citation-list></tp:nomenclature><tp:treatment-sec sec-type="material" id="SECID0ECSAI"><title>Type.</title><p>Chile, Southern America, O’ Higgins Region, Cachapoal (Locotypus). Neotype (designated by F. <xref ref-type="bibr" rid="B21">Kattermann 1994</xref>): Colla, I.c.t. 16.2. [132].</p></tp:treatment-sec><tp:treatment-sec sec-type="Iconography" id="SECID0EMSAI"><title>Iconography.</title><p>F. Kattermann, Succ. Pl. Res. 1, Pl. 6.5 and 6.6. 1994.</p></tp:treatment-sec><tp:treatment-sec sec-type="Morphological notes" id="SECID0ERSAI"><title>Morphological notes.</title><p>Stems dark green, subglobose to globose, not elongating with age; 8–12 cm diameter Roots fascicular. Ribs 14–16, well pronounced, 1–1.5 cm high, notched below areoles, tubercles chinned. Areoles with short wool, oval, 6 × 4 mm, 6 mm apart. Spines horn-coloured, turning grey, acicular, curved; 10–12 radials, curved sideward, 1–2 cm; 1–4 centrals, strongly curved upward, 2–2.5 cm. Flowers diurnal, funnel-form, 5 cm; pericarpel and hypanthium with small bract scales, axils with inconspicuous wool, upper ones with short fine bristles; perianth segments lanceolate, 6 mm wide, yellowish with a reddish mid-stripe of different width; nectary tubular; style reddish, stigma lobes yellow to pale red; ovary isodiametric to elongate. Fruits covered as for the flower, short barrel-shape, 1.5–2 cm, reddish to red brown; perianth remnant attachment area large, basal pore large; fruit wall thick. Seeds oval, 1.3 × 1.2 mm; testa blackish brownish, evenly tuberculate, not ribbed, cells high domed; hilum narrow oval; position oblique; micropyle in a groove.</p></tp:treatment-sec><tp:treatment-sec sec-type="distribution" id="SECID0EWSAI"><title>Distribution.</title><p>The endemic species occurs from the Rio Maipo Valley (<named-content xmlns:xlink="http://www.w3.org/1999/xlink" content-type="dwc:verbatimCoordinates" xlink:type="simple"><named-content content-type="geo-json" specific-use="{&#34;type&#34;:&#34;Point&#34;,&#34;coordinates&#34;:[-70.000000,-34.000000]}" id="NCID0E6SAI" xlink:type="simple">34°S, 70°W</named-content></named-content>) to the Rio Maule Valley (<named-content xmlns:xlink="http://www.w3.org/1999/xlink" content-type="dwc:verbatimCoordinates" xlink:type="simple"><named-content content-type="geo-json" specific-use="{&#34;type&#34;:&#34;Point&#34;,&#34;coordinates&#34;:[-70.000000,-36.000000]}" id="NCID0EHTAI" xlink:type="simple">36°S, 70°W</named-content></named-content>) at strictly inland habitats between 1000 and 2000 m.</p></tp:treatment-sec><tp:treatment-sec sec-type="conservation status" id="SECID0EMTAI"><title>Conservation status.</title><p>The Extent of Occurrence (<abbrev xmlns:xlink="http://www.w3.org/1999/xlink" xlink:title="extent of occurrence" id="ABBRID0ESTAI" xlink:type="simple">EOO</abbrev>) of <italic><tp:taxon-name><tp:taxon-name-part taxon-name-part-type="genus" reg="Eriosyce">E.</tp:taxon-name-part><tp:taxon-name-part taxon-name-part-type="species" reg="curvispina">curvispina</tp:taxon-name-part></tp:taxon-name></italic> is estimated at &lt; 20,000 km<sup>2</sup>, with its populations severely fragmented due to landscape anthropization. There has been an estimated decrease in population size and the number of localities. Additionally, there has been a loss of habitat quality due to urban expansion, mining activities, forest fires, agriculture, livestock, and stump removal. We propose to classify the species as Vulnerable (<abbrev xmlns:xlink="http://www.w3.org/1999/xlink" xlink:title="Vulnerable" id="ABBRID0EDUAI" xlink:type="simple">VU</abbrev>) according to criteria B1ab(i,iii,iv).</p></tp:treatment-sec><ref-list><ref id="B19"><mixed-citation xmlns:xlink="http://www.w3.org/1999/xlink" xlink:type="simple"><person-group><name name-style="western"><surname>Hunt</surname><given-names>D</given-names></name><name name-style="western"><surname>Taylor</surname><given-names>N</given-names></name><name name-style="western"><surname>Charles</surname><given-names>G</given-names></name></person-group> (<year>2006</year>) The new <tp:taxon-name><tp:taxon-name-part taxon-name-part-type="genus">Cactus</tp:taxon-name-part></tp:taxon-name> Lexicon (1<sup>st</sup> ed., 2 vols). DH Books, Milborne Port.</mixed-citation></ref><ref id="B34"><mixed-citation xmlns:xlink="http://www.w3.org/1999/xlink" xlink:type="simple">WCVP (<year>2019</year>) World Checklist of Vascular Plants. Version 2019. Royal Botanic Gardens, Kew. <ext-link xlink:href="https://powo.science.kew.org/about-wcvp" ext-link-type="uri" xlink:type="simple">https://powo.science.kew.org/about-wcvp</ext-link></mixed-citation></ref><ref id="B21"><mixed-citation xmlns:xlink="http://www.w3.org/1999/xlink" xlink:type="simple"><person-group><name name-style="western"><surname>Kattermann</surname><given-names>F</given-names></name></person-group> (<year>1994</year>) <source><italic><tp:taxon-name><tp:taxon-name-part taxon-name-part-type="genus">Eriosyce</tp:taxon-name-part></tp:taxon-name></italic> (<tp:taxon-name><tp:taxon-name-part taxon-name-part-type="family">Cactaceae</tp:taxon-name-part></tp:taxon-name>): The Genus Revised and Amplified. Succulent Plant Research 1.</source><publisher-name>Privately published by David Hunt</publisher-name>, <publisher-loc>Richmond</publisher-loc>, <size units="page">176 pp</size>.</mixed-citation></ref></ref-list></tp:taxon-treatment>
