# Supplementary material for: ﻿Taxonomic dissection based on molecular evidence of the Eriosycecurvispina complex (Cactaceae): identifying nine endemic species from Central Chile
Source: PhytoKeys. 2024 Jan 22;237:117–39. doi: 10.3897/phytokeys.237.107403 (PMC10825970; doi:10.3897/phytokeys.237.107403)
Supplement: XML Treatment for Eriosyce grandiflora [file phytokeys.237.107403-treatment5.xml]

<!DOCTYPE tp:taxon-treatment
  PUBLIC "-//TaxonX//DTD Taxonomic Treatment Publishing DTD v0 20100105//EN" "tax-treatment-NSO.dtd">
<tp:taxon-treatment xmlns:tp="http://www.plazi.org/taxpub"><tp:treatment-meta><kwd-group><label>Taxon classification</label><kwd>
              <named-content content-type="kingdom">Plantae</named-content>
            </kwd><kwd>
              <named-content content-type="order">Caryophyllales</named-content>
            </kwd><kwd>
              <named-content content-type="family">Cactaceae</named-content>
            </kwd></kwd-group><mixed-citation publication-type="journal"><person-group><name><surname>Walter</surname><given-names>Helmut E.</given-names></name><name><surname>Cádiz-Véliz</surname><given-names>Arón</given-names></name><name><surname>Meriño</surname><given-names>Beatriz M.</given-names></name><name><surname>Villalobos-Barrantes</surname><given-names>Heidy M.</given-names></name><name><surname>Guerrero</surname><given-names>Pablo C.</given-names></name></person-group><article-title>﻿Taxonomic dissection based on molecular evidence of the <italic><tp:taxon-name><tp:taxon-name-part taxon-name-part-type="genus" reg="Eriosyce">Eriosyce</tp:taxon-name-part><tp:taxon-name-part taxon-name-part-type="species" reg="curvispina">curvispina</tp:taxon-name-part></tp:taxon-name></italic> complex (<tp:taxon-name><tp:taxon-name-part taxon-name-part-type="family">Cactaceae</tp:taxon-name-part></tp:taxon-name>): identifying nine endemic species from Central Chile</article-title><source>PhytoKeys</source><day>22</day><month>01</month><year>2024</year><volume>237</volume><fpage>117</fpage><lpage>139</lpage><pub-id pub-id-type="doi">10.3897/phytokeys.237.107403</pub-id></mixed-citation></tp:treatment-meta><tp:nomenclature><label>﻿5.</label><tp:taxon-name>
            <object-id xmlns:xlink="http://www.w3.org/1999/xlink" content-type="arpha" xlink:type="simple">8CFCAAAA-7E61-5F07-9391-05E252B88EED</object-id>
            <tp:taxon-name-part taxon-name-part-type="genus" reg="Eriosyce">Eriosyce</tp:taxon-name-part>
            <tp:taxon-name-part taxon-name-part-type="species" reg="grandiflora">grandiflora</tp:taxon-name-part>
            <object-id xmlns:xlink="http://www.w3.org/1999/xlink" content-type="ipni" xlink:type="simple">urn:lsid:ipni.org:names:77334729-1</object-id>
          </tp:taxon-name><tp:taxon-authority>(F.Ritter) P.C.Guerrero &amp; Helmut Walter</tp:taxon-authority><tp:taxon-status xmlns:xlink="http://www.w3.org/1999/xlink" xlink:type="simple">comb. nov.</tp:taxon-status><tp:nomenclature-citation-list><tp:nomenclature-citation><tp:taxon-name>
                <tp:taxon-name-part taxon-name-part-type="genus" reg="Pyrrhocactus">Pyrrhocactus</tp:taxon-name-part>
                <tp:taxon-name-part taxon-name-part-type="species" reg="grandiflorus">grandiflorus</tp:taxon-name-part>
              </tp:taxon-name><comment>F.Ritter, Succulenta (NL) 4: 41. 1960. Basyonym.</comment></tp:nomenclature-citation><tp:nomenclature-citation><tp:taxon-name>
                <tp:taxon-name-part taxon-name-part-type="status">≡</tp:taxon-name-part>
                <tp:taxon-name-part taxon-name-part-type="genus" reg="Pyrrhocactus">Pyrrhocactus</tp:taxon-name-part>
                <tp:taxon-name-part taxon-name-part-type="species" reg="grandiflorus">grandiflorus</tp:taxon-name-part>
              </tp:taxon-name><comment> F.Ritter in Succulenta (Netherlands) 4: 41. 1960 syn. sec. Kew <xref ref-type="bibr" rid="B34">WCVP (2019)</xref> ≡ <tp:taxon-name><tp:taxon-name-part taxon-name-part-type="genus" reg="Horridocactus">Horridocactus</tp:taxon-name-part><tp:taxon-name-part taxon-name-part-type="species" reg="grandiflorus">grandiflorus</tp:taxon-name-part></tp:taxon-name> (F.Ritter) Backeb., <tp:taxon-name><tp:taxon-name-part taxon-name-part-type="family">Cactaceae</tp:taxon-name-part></tp:taxon-name> 6: 3796. 1962 syn. sec. Kew <xref ref-type="bibr" rid="B34">WCVP (2019)</xref> ≡ <tp:taxon-name><tp:taxon-name-part taxon-name-part-type="genus" reg="Neoporteria">Neoporteria</tp:taxon-name-part><tp:taxon-name-part taxon-name-part-type="species" reg="curvispina">curvispina</tp:taxon-name-part><tp:taxon-name-part taxon-name-part-type="infraspecific-rank">var.</tp:taxon-name-part><tp:taxon-name-part taxon-name-part-type="variety" reg="grandiflora">grandiflora</tp:taxon-name-part></tp:taxon-name> (F.Ritter) Donald &amp; G.D.Rowley in Cact. Succ. J. Gr. Brit. 28: 56. 1966 syn. sec. Kew <xref ref-type="bibr" rid="B34">WCVP (2019)</xref> ≡ <tp:taxon-name><tp:taxon-name-part taxon-name-part-type="genus" reg="Pyrrhocactus">Pyrrhocactus</tp:taxon-name-part><tp:taxon-name-part taxon-name-part-type="species" reg="curvispinus">curvispinus</tp:taxon-name-part><tp:taxon-name-part taxon-name-part-type="infraspecific-rank">var.</tp:taxon-name-part><tp:taxon-name-part taxon-name-part-type="variety" reg="santiagensis">santiagensis</tp:taxon-name-part></tp:taxon-name> F. Ritter, Kakt. Südamerika 3: 932. 1980 (nom. inval., Art. 34.1, 37.1). </comment></tp:nomenclature-citation></tp:nomenclature-citation-list></tp:nomenclature><tp:treatment-sec sec-type="material" id="SECID0EHYAI"><title>Type.</title><p>Chile, Southern America, Santiago Region, San Ramón, 2000 m, May 1955, <italic>F. Ritter 469</italic> (Holotype: U 0249323, digital image!). (Image available at <ext-link xmlns:xlink="http://www.w3.org/1999/xlink" xlink:href="https://bioportal.naturalis.nl/en/specimen/U__0249323" ext-link-type="uri" xlink:type="simple">https://bioportal.naturalis.nl/en/specimen/U__0249323</ext-link>).</p></tp:treatment-sec><tp:treatment-sec sec-type="Iconography" id="SECID0EUYAI"><title>Iconography.</title><p>F. Ritter, Kakt. Südam. 3, 1980.</p></tp:treatment-sec><tp:treatment-sec sec-type="Morphological notes" id="SECID0EZYAI"><title>Morphological notes.</title><p>Stems simple, grey-green, subglobose, 10–18 cm diameter Roots fascicular. Ribs many, 21–24, 1–1.5 cm high, notched below areoles, tubercles with chin-like protrusions. Areoles 6 × 10 × 5 mm, up to 1.2 cm apart. Spines are acicular, blackish-brown; radial ones 9–12, straight or somewhat curved upward, 1.5–3 cm; central ones 4–7, curved upward, 2–4 cm. Flowers large, 6–7 cm, pericarpel and hypanthium with small bract scales, axils with very short wool, upper ones with short fine bristles; perianth segments lanceolate, 7–10 mm wide and 3.5–4.5 cm long, red with a darker mid-stripe; nectary tubular; style white, superior portion pale reddish, stigma lobes yellow; ovary isodiametric to somewhat elongate. Fruits 1.5 cm, covered as for the flower, short barrel-shape, 1.5 cm, reddish to red brown; perianth remnant attachment area large, basal pore large; fruit wall thick. Seeds 1 × 0.8 mm; testa blackish brownish, evenly tuberculate, not ribbed, cells medium-domed; hilum oval; position oblique.</p></tp:treatment-sec><tp:treatment-sec sec-type="distribution" id="SECID0E5YAI"><title>Distribution.</title><p>Endemic species occurring from east of Santiago (<named-content xmlns:xlink="http://www.w3.org/1999/xlink" content-type="dwc:verbatimCoordinates" xlink:type="simple"><named-content content-type="geo-json" specific-use="{&#34;type&#34;:&#34;Point&#34;,&#34;coordinates&#34;:[-70.000000,-33.000000]}" id="NCID0EHZAI" xlink:type="simple">33°S, 70°W</named-content></named-content>) to the upper Río Aconcagua Valley (<named-content xmlns:xlink="http://www.w3.org/1999/xlink" content-type="dwc:verbatimCoordinates" xlink:type="simple"><named-content content-type="geo-json" specific-use="{&#34;type&#34;:&#34;Point&#34;,&#34;coordinates&#34;:[-70.000000,-32.000000]}" id="NCID0EPZAI" xlink:type="simple">32°S, 70°W</named-content></named-content>) at high altitudes, around 2000 m.</p></tp:treatment-sec><tp:treatment-sec sec-type="conservation status" id="SECID0EUZAI"><title>Conservation status.</title><p>The Extent of Occurrence (<abbrev xmlns:xlink="http://www.w3.org/1999/xlink" xlink:title="extent of occurrence" id="ABBRID0E1ZAI" xlink:type="simple">EOO</abbrev>) of <italic><tp:taxon-name><tp:taxon-name-part taxon-name-part-type="genus" reg="Eriosyce">E.</tp:taxon-name-part><tp:taxon-name-part taxon-name-part-type="species" reg="grandiflora">grandiflora</tp:taxon-name-part></tp:taxon-name></italic> is estimated at &lt; 5000 km<sup>2</sup>, with presence in 5 or less locations. It is estimated that there will be a decrease in population size and number of localities, loss of habitat quality due to mining activities, opening of roads, livestock and stump removal. We propose to classify the species as Endangered (EN) according to the criteria B1ab(i,iii,iv).</p></tp:treatment-sec><ref-list><ref id="B34"><mixed-citation xmlns:xlink="http://www.w3.org/1999/xlink" xlink:type="simple">WCVP (<year>2019</year>) World Checklist of Vascular Plants. Version 2019. Royal Botanic Gardens, Kew. <ext-link xlink:href="https://powo.science.kew.org/about-wcvp" ext-link-type="uri" xlink:type="simple">https://powo.science.kew.org/about-wcvp</ext-link></mixed-citation></ref></ref-list></tp:taxon-treatment>
