# Supplementary material for: ﻿Taxonomic dissection based on molecular evidence of the Eriosycecurvispina complex (Cactaceae): identifying nine endemic species from Central Chile
Source: PhytoKeys. 2024 Jan 22;237:117–39. doi: 10.3897/phytokeys.237.107403 (PMC10825970; doi:10.3897/phytokeys.237.107403)
Supplement: XML Treatment for Eriosyce horrida [file phytokeys.237.107403-treatment6.xml]

<!DOCTYPE tp:taxon-treatment
  PUBLIC "-//TaxonX//DTD Taxonomic Treatment Publishing DTD v0 20100105//EN" "tax-treatment-NSO.dtd">
<tp:taxon-treatment xmlns:tp="http://www.plazi.org/taxpub"><tp:treatment-meta><kwd-group><label>Taxon classification</label><kwd>
              <named-content content-type="kingdom">Plantae</named-content>
            </kwd><kwd>
              <named-content content-type="order">Caryophyllales</named-content>
            </kwd><kwd>
              <named-content content-type="family">Cactaceae</named-content>
            </kwd></kwd-group><mixed-citation publication-type="journal"><person-group><name><surname>Walter</surname><given-names>Helmut E.</given-names></name><name><surname>Cádiz-Véliz</surname><given-names>Arón</given-names></name><name><surname>Meriño</surname><given-names>Beatriz M.</given-names></name><name><surname>Villalobos-Barrantes</surname><given-names>Heidy M.</given-names></name><name><surname>Guerrero</surname><given-names>Pablo C.</given-names></name></person-group><article-title>﻿Taxonomic dissection based on molecular evidence of the <italic><tp:taxon-name><tp:taxon-name-part taxon-name-part-type="genus" reg="Eriosyce">Eriosyce</tp:taxon-name-part><tp:taxon-name-part taxon-name-part-type="species" reg="curvispina">curvispina</tp:taxon-name-part></tp:taxon-name></italic> complex (<tp:taxon-name><tp:taxon-name-part taxon-name-part-type="family">Cactaceae</tp:taxon-name-part></tp:taxon-name>): identifying nine endemic species from Central Chile</article-title><source>PhytoKeys</source><day>22</day><month>01</month><year>2024</year><volume>237</volume><fpage>117</fpage><lpage>139</lpage><pub-id pub-id-type="doi">10.3897/phytokeys.237.107403</pub-id></mixed-citation></tp:treatment-meta><tp:nomenclature><label>﻿6.</label><tp:taxon-name>
            <object-id xmlns:xlink="http://www.w3.org/1999/xlink" content-type="arpha" xlink:type="simple">2E6D8D4D-EF72-58B8-96D0-582D2AA7A3AD</object-id>
            <tp:taxon-name-part taxon-name-part-type="genus" reg="Eriosyce">Eriosyce</tp:taxon-name-part>
            <tp:taxon-name-part taxon-name-part-type="species" reg="horrida">horrida</tp:taxon-name-part>
            <object-id xmlns:xlink="http://www.w3.org/1999/xlink" content-type="ipni" xlink:type="simple">urn:lsid:ipni.org:names:77334730-1</object-id>
          </tp:taxon-name><tp:taxon-authority>(Remy ex Gay) P.C.Guerrero &amp; Helmut Walter</tp:taxon-authority><tp:taxon-status xmlns:xlink="http://www.w3.org/1999/xlink" xlink:type="simple">comb. nov.</tp:taxon-status><tp:nomenclature-citation-list><tp:nomenclature-citation><tp:taxon-name>
                <tp:taxon-name-part taxon-name-part-type="genus" reg="Echinocactus">Echinocactus</tp:taxon-name-part>
                <tp:taxon-name-part taxon-name-part-type="species" reg="horridus">horridus</tp:taxon-name-part>
              </tp:taxon-name><comment>Remy ex Gay, Fl. Chil. 3: 15. 1848. Basyonym.</comment></tp:nomenclature-citation><tp:nomenclature-citation><tp:taxon-name>
                <tp:taxon-name-part taxon-name-part-type="status">≡</tp:taxon-name-part>
                <tp:taxon-name-part taxon-name-part-type="genus" reg="Cactus">Cactus</tp:taxon-name-part>
                <tp:taxon-name-part taxon-name-part-type="species" reg="horridus">horridus</tp:taxon-name-part>
              </tp:taxon-name><comment> Colla in Mem. Reale Accad. Sci. Torino 37: 76. 1834 syn. sec. <xref ref-type="bibr" rid="B19">Hunt et al. (2006)</xref> ≡ <tp:taxon-name><tp:taxon-name-part taxon-name-part-type="genus" reg="Echinocactus">Echinocactus</tp:taxon-name-part><tp:taxon-name-part taxon-name-part-type="species" reg="horridus">horridus</tp:taxon-name-part></tp:taxon-name> Gay, Fl. Chil. 3: 15. 1848 syn. sec. Tropicos ≡ <tp:taxon-name><tp:taxon-name-part taxon-name-part-type="genus" reg="Pyrrhocactus">Pyrrhocactus</tp:taxon-name-part><tp:taxon-name-part taxon-name-part-type="species" reg="horridus">horridus</tp:taxon-name-part></tp:taxon-name> (Colla) Backeb., Kaktus-ABC: 264. 1936 [“1935”] syn. sec. Kew <xref ref-type="bibr" rid="B34">WCVP (2019)</xref> ≡ <tp:taxon-name><tp:taxon-name-part taxon-name-part-type="genus" reg="Horridocactus">Horridocactus</tp:taxon-name-part><tp:taxon-name-part taxon-name-part-type="species" reg="horridus">horridus</tp:taxon-name-part></tp:taxon-name> (Colla) Backeb. in Kakteenkunde 1940: 51. 1940 syn. sec. Tropicos ≡ <tp:taxon-name><tp:taxon-name-part taxon-name-part-type="genus" reg="Hildmannia">Hildmannia</tp:taxon-name-part><tp:taxon-name-part taxon-name-part-type="species" reg="horrida">horrida</tp:taxon-name-part></tp:taxon-name> (Colla) Kreuz. &amp; Buining in Repert. Spec. Nov. Regni Veg. 50: 207. 1941 syn. sec. Kew <xref ref-type="bibr" rid="B34">WCVP (2019)</xref> ≡ <tp:taxon-name><tp:taxon-name-part taxon-name-part-type="genus" reg="Neoporteria">Neoporteria</tp:taxon-name-part><tp:taxon-name-part taxon-name-part-type="species" reg="horrida">horrida</tp:taxon-name-part></tp:taxon-name> (Gay) D.R.Hunt in Bradleya 5: 93. 1987 syn. sec. Kew <xref ref-type="bibr" rid="B34">WCVP (2019)</xref> = <tp:taxon-name><tp:taxon-name-part taxon-name-part-type="genus" reg="Echinocactus">Echinocactus</tp:taxon-name-part><tp:taxon-name-part taxon-name-part-type="species" reg="tuberisulcatus">tuberisulcatus</tp:taxon-name-part></tp:taxon-name> Jacobi in Allg. Gartenzeitung 24: 108. 1856 syn. sec. Korotkova et al. (2006) ≡ <tp:taxon-name><tp:taxon-name-part taxon-name-part-type="genus" reg="Malacocarpus">Malacocarpus</tp:taxon-name-part><tp:taxon-name-part taxon-name-part-type="species" reg="tuberisulcatus">tuberisulcatus</tp:taxon-name-part></tp:taxon-name> (Jacobi) Britton &amp; Rose, <tp:taxon-name><tp:taxon-name-part taxon-name-part-type="family">Cactaceae</tp:taxon-name-part></tp:taxon-name> 3: 202–203. 1922 syn. sec. Korotkova et al. (2006) ≡ <tp:taxon-name><tp:taxon-name-part taxon-name-part-type="genus" reg="Pyrrhocactus">Pyrrhocactus</tp:taxon-name-part><tp:taxon-name-part taxon-name-part-type="species" reg="tuberisulcatus">tuberisulcatus</tp:taxon-name-part></tp:taxon-name> (Jacobi) A.Berger, Kakteen: 215. 1929 syn. sec. Korotkova et al. (2006) ≡ <tp:taxon-name><tp:taxon-name-part taxon-name-part-type="genus" reg="Horridocactus">Horridocactus</tp:taxon-name-part><tp:taxon-name-part taxon-name-part-type="species" reg="tuberisulcatus">tuberisulcatus</tp:taxon-name-part></tp:taxon-name> (Jacobi) Y.Itô, Cacti, ed. 2: 80. 1952 syn. sec. Korotkova et al. (2006) ≡ <tp:taxon-name><tp:taxon-name-part taxon-name-part-type="genus" reg="Neoporteria">Neoporteria</tp:taxon-name-part><tp:taxon-name-part taxon-name-part-type="species" reg="tuberisulcata">tuberisulcata</tp:taxon-name-part></tp:taxon-name> (Jacobi) Donald &amp; G.D.Rowley in Cact. Succ. J. Gr. Brit. 28: 58. 1966 syn. sec. Korotkova et al. (2006) ≡ <tp:taxon-name><tp:taxon-name-part taxon-name-part-type="genus" reg="Eriosyce">Eriosyce</tp:taxon-name-part><tp:taxon-name-part taxon-name-part-type="species" reg="curvispina">curvispina</tp:taxon-name-part><tp:taxon-name-part taxon-name-part-type="infraspecific-rank">var.</tp:taxon-name-part><tp:taxon-name-part taxon-name-part-type="variety" reg="tuberisulcata">tuberisulcata</tp:taxon-name-part></tp:taxon-name> (Jacobi) Katt., <tp:taxon-name><tp:taxon-name-part taxon-name-part-type="genus" reg="Eriosyce">Eriosyce</tp:taxon-name-part></tp:taxon-name> (Cactac.) Gen. Revis. Ampl.1: 117. 1994 syn. sec. Korotkova et al. (2006) ≡ <tp:taxon-name><tp:taxon-name-part taxon-name-part-type="genus" reg="Pyrrhocactus">Pyrrhocactus</tp:taxon-name-part><tp:taxon-name-part taxon-name-part-type="species" reg="odoriflorus">odoriflorus</tp:taxon-name-part></tp:taxon-name> F.Ritter in Succulenta (Netherlands) 1960: 116. 1960 syn. sec. Kew <xref ref-type="bibr" rid="B34">WCVP (2019)</xref> ≡ <tp:taxon-name><tp:taxon-name-part taxon-name-part-type="genus" reg="Neochilenia">Neochilenia</tp:taxon-name-part><tp:taxon-name-part taxon-name-part-type="species" reg="odoriflora">odoriflora</tp:taxon-name-part></tp:taxon-name> (F.Ritter) Backeb., <tp:taxon-name><tp:taxon-name-part taxon-name-part-type="family">Cactaceae</tp:taxon-name-part></tp:taxon-name> 6: 3778. 1962 syn. sec. Kew <xref ref-type="bibr" rid="B34">WCVP (2019)</xref> ≡ <tp:taxon-name><tp:taxon-name-part taxon-name-part-type="genus" reg="Neoporteria">Neoporteria</tp:taxon-name-part><tp:taxon-name-part taxon-name-part-type="species" reg="horrida">horrida</tp:taxon-name-part><tp:taxon-name-part taxon-name-part-type="infraspecific-rank">var.</tp:taxon-name-part><tp:taxon-name-part taxon-name-part-type="variety" reg="odoriflora">odoriflora</tp:taxon-name-part></tp:taxon-name> (F.Ritter) A.E.Hoffm., Cact. Fl. Silvestre Chile: 190. 1989 syn. sec. Kew <xref ref-type="bibr" rid="B34">WCVP (2019)</xref>. </comment></tp:nomenclature-citation></tp:nomenclature-citation-list></tp:nomenclature><tp:treatment-sec sec-type="material" id="SECID0EUCBI"><title>Type.</title><p>Chile, Southern America, Valparaíso Region, Valparaíso (Locotypus). Lectotype (designated by F. <xref ref-type="bibr" rid="B21">Kattermann 1994</xref>): Bertero (ТО) [171].</p></tp:treatment-sec><tp:treatment-sec sec-type="Iconography" id="SECID0E5CBI"><title>Iconography.</title><p>Kattermann, Succ. Pl. Res. 1, Pl. 7 (5) as “var. <tp:taxon-name><tp:taxon-name-part taxon-name-part-type="genus" reg="Neoporteria"/><tp:taxon-name-part taxon-name-part-type="variety" reg="horrida">horrida</tp:taxon-name-part></tp:taxon-name>”(sic!), and as <tp:taxon-name><tp:taxon-name-part taxon-name-part-type="genus" reg="Eriosyce">E.</tp:taxon-name-part><tp:taxon-name-part taxon-name-part-type="species" reg="curvispina">curvispina</tp:taxon-name-part><tp:taxon-name-part taxon-name-part-type="infraspecific-rank">var.</tp:taxon-name-part><tp:taxon-name-part taxon-name-part-type="variety" reg="tuberisulcata">tuberisulcata</tp:taxon-name-part></tp:taxon-name>). 1994; C. Bacheberg, Das Kakteenlexikon, Abb. 170, 171. 1977 (as <italic><tp:taxon-name><tp:taxon-name-part taxon-name-part-type="genus" reg="Horridocactus">Horridocactus</tp:taxon-name-part><tp:taxon-name-part taxon-name-part-type="species" reg="tuberisulcatus">tuberisulcatus</tp:taxon-name-part></tp:taxon-name></italic>).</p></tp:treatment-sec><tp:treatment-sec sec-type="Morphological notes" id="SECID0EPEBI"><title>Morphological notes.</title><p>Stems green, 10–20 cm diameter Ribs 14–18(-20), ca. 1.5 cm high, deeply notched. Areoles 0.7–1.8 × 0.5–1.0 cm. Spines brown, later grey, usually thick, only slightly curved upward; radials 9–12, 1–2 cm, central ones 4–8, 1.5–3 cm long. Flowers funnel-form, 4–5 cm; pericarpel bract-scales small, axils usually with inconspicuous wool, hypanthium sometimes with tortuous bristles; perianth segments 1–1.2 cm broad with short tips, mostly reddish with a dark purple mid-stripe, sometimes rose with a pale mid-stripe; ovary isodiametric, style reddish, stigma-lobes yellow. Fruits barrel-shape, 1.5 cm, indumentum as for the pericarpel; perianth remnant attachment area wide, basal pore large. Seeds 0.8–1 mm, round oval, opaque, blackish brown; testa finely tuberculate, only slightly ribbed; hilum oval, position ventrally oblique, micropyle in a groove.</p></tp:treatment-sec><tp:treatment-sec sec-type="distribution" id="SECID0EUEBI"><title>Distribution.</title><p>Endemic species, occurring on low coastal hills between south of Valparaíso (<named-content xmlns:xlink="http://www.w3.org/1999/xlink" content-type="dwc:verbatimCoordinates" xlink:type="simple"><named-content content-type="geo-json" specific-use="{&#34;type&#34;:&#34;Point&#34;,&#34;coordinates&#34;:[-71.000000,-33.000000]}" id="NCID0E4EBI" xlink:type="simple">33°S, 71°W</named-content></named-content>) and Papudo (<named-content xmlns:xlink="http://www.w3.org/1999/xlink" content-type="dwc:verbatimCoordinates" xlink:type="simple"><named-content content-type="geo-json" specific-use="{&#34;type&#34;:&#34;Point&#34;,&#34;coordinates&#34;:[-71.000000,-32.000000]}" id="NCID0EFFBI" xlink:type="simple">32°S, 71°W</named-content></named-content>).</p></tp:treatment-sec><tp:treatment-sec sec-type="conservation status" id="SECID0EKFBI"><title>Conservation status.</title><p>The Extent of Occurrence (<abbrev xmlns:xlink="http://www.w3.org/1999/xlink" xlink:title="extent of occurrence" id="ABBRID0EQFBI" xlink:type="simple">EOO</abbrev>) of <italic><tp:taxon-name><tp:taxon-name-part taxon-name-part-type="genus" reg="Eriosyce">E.</tp:taxon-name-part><tp:taxon-name-part taxon-name-part-type="species" reg="horrida">horrida</tp:taxon-name-part></tp:taxon-name></italic> is estimated to be &lt; 5000 km<sup>2</sup>, with its populations severely fragmented by urban areas, forest lands, and electric highways. It is estimated that there will be a decrease in the population size and number of localities, loss of habitat quality due to expansion of the real estate industry, forest fires and stump removal. We propose to classify the species as Endangered (EN) according to the criteria B1ab(i,iii,iv).</p></tp:treatment-sec><ref-list><ref id="B19"><mixed-citation xmlns:xlink="http://www.w3.org/1999/xlink" xlink:type="simple"><person-group><name name-style="western"><surname>Hunt</surname><given-names>D</given-names></name><name name-style="western"><surname>Taylor</surname><given-names>N</given-names></name><name name-style="western"><surname>Charles</surname><given-names>G</given-names></name></person-group> (<year>2006</year>) The new <tp:taxon-name><tp:taxon-name-part taxon-name-part-type="genus">Cactus</tp:taxon-name-part></tp:taxon-name> Lexicon (1<sup>st</sup> ed., 2 vols). DH Books, Milborne Port.</mixed-citation></ref><ref id="B34"><mixed-citation xmlns:xlink="http://www.w3.org/1999/xlink" xlink:type="simple">WCVP (<year>2019</year>) World Checklist of Vascular Plants. Version 2019. Royal Botanic Gardens, Kew. <ext-link xlink:href="https://powo.science.kew.org/about-wcvp" ext-link-type="uri" xlink:type="simple">https://powo.science.kew.org/about-wcvp</ext-link></mixed-citation></ref><ref id="B21"><mixed-citation xmlns:xlink="http://www.w3.org/1999/xlink" xlink:type="simple"><person-group><name name-style="western"><surname>Kattermann</surname><given-names>F</given-names></name></person-group> (<year>1994</year>) <source><italic><tp:taxon-name><tp:taxon-name-part taxon-name-part-type="genus">Eriosyce</tp:taxon-name-part></tp:taxon-name></italic> (<tp:taxon-name><tp:taxon-name-part taxon-name-part-type="family">Cactaceae</tp:taxon-name-part></tp:taxon-name>): The Genus Revised and Amplified. Succulent Plant Research 1.</source><publisher-name>Privately published by David Hunt</publisher-name>, <publisher-loc>Richmond</publisher-loc>, <size units="page">176 pp</size>.</mixed-citation></ref></ref-list></tp:taxon-treatment>
