# Supplementary material for: ﻿Taxonomic dissection based on molecular evidence of the Eriosycecurvispina complex (Cactaceae): identifying nine endemic species from Central Chile
Source: PhytoKeys. 2024 Jan 22;237:117–39. doi: 10.3897/phytokeys.237.107403 (PMC10825970; doi:10.3897/phytokeys.237.107403)
Supplement: XML Treatment for Eriosyce mutabilis [file phytokeys.237.107403-treatment7.xml]

<!DOCTYPE tp:taxon-treatment
  PUBLIC "-//TaxonX//DTD Taxonomic Treatment Publishing DTD v0 20100105//EN" "tax-treatment-NSO.dtd">
<tp:taxon-treatment xmlns:tp="http://www.plazi.org/taxpub"><tp:treatment-meta><kwd-group><label>Taxon classification</label><kwd>
              <named-content content-type="kingdom">Plantae</named-content>
            </kwd><kwd>
              <named-content content-type="order">Caryophyllales</named-content>
            </kwd><kwd>
              <named-content content-type="family">Cactaceae</named-content>
            </kwd></kwd-group><mixed-citation publication-type="journal"><person-group><name><surname>Walter</surname><given-names>Helmut E.</given-names></name><name><surname>Cádiz-Véliz</surname><given-names>Arón</given-names></name><name><surname>Meriño</surname><given-names>Beatriz M.</given-names></name><name><surname>Villalobos-Barrantes</surname><given-names>Heidy M.</given-names></name><name><surname>Guerrero</surname><given-names>Pablo C.</given-names></name></person-group><article-title>﻿Taxonomic dissection based on molecular evidence of the <italic><tp:taxon-name><tp:taxon-name-part taxon-name-part-type="genus" reg="Eriosyce">Eriosyce</tp:taxon-name-part><tp:taxon-name-part taxon-name-part-type="species" reg="curvispina">curvispina</tp:taxon-name-part></tp:taxon-name></italic> complex (<tp:taxon-name><tp:taxon-name-part taxon-name-part-type="family">Cactaceae</tp:taxon-name-part></tp:taxon-name>): identifying nine endemic species from Central Chile</article-title><source>PhytoKeys</source><day>22</day><month>01</month><year>2024</year><volume>237</volume><fpage>117</fpage><lpage>139</lpage><pub-id pub-id-type="doi">10.3897/phytokeys.237.107403</pub-id></mixed-citation></tp:treatment-meta><tp:nomenclature><label>﻿7.</label><tp:taxon-name>
            <object-id xmlns:xlink="http://www.w3.org/1999/xlink" content-type="arpha" xlink:type="simple">44F62224-2F1E-5521-9917-CCE491E7D451</object-id>
            <tp:taxon-name-part taxon-name-part-type="genus" reg="Eriosyce">Eriosyce</tp:taxon-name-part>
            <tp:taxon-name-part taxon-name-part-type="species" reg="mutabilis">mutabilis</tp:taxon-name-part>
            <object-id xmlns:xlink="http://www.w3.org/1999/xlink" content-type="ipni" xlink:type="simple">urn:lsid:ipni.org:names:77334731-1</object-id>
          </tp:taxon-name><tp:taxon-authority>(F.Ritter) P.C.Guerrero &amp; Helmut Walter, comb. &amp;</tp:taxon-authority><tp:taxon-status xmlns:xlink="http://www.w3.org/1999/xlink" xlink:type="simple">stat. nov.</tp:taxon-status><tp:nomenclature-citation-list><tp:nomenclature-citation><tp:taxon-name>
                <tp:taxon-name-part taxon-name-part-type="genus" reg="Pyrrhocactus">Pyrrhocactus</tp:taxon-name-part>
                <tp:taxon-name-part taxon-name-part-type="species" reg="horridus">horridus</tp:taxon-name-part>
                <tp:taxon-name-part taxon-name-part-type="infraspecific-rank">var.</tp:taxon-name-part>
                <tp:taxon-name-part taxon-name-part-type="variety" reg="mutabilis">mutabilis</tp:taxon-name-part>
              </tp:taxon-name><comment>F. Ritter, Kakt. Sudam. 3: 946. 1980. Basyionym.</comment></tp:nomenclature-citation><tp:nomenclature-citation><tp:taxon-name>
                <tp:taxon-name-part taxon-name-part-type="status">≡</tp:taxon-name-part>
                <tp:taxon-name-part taxon-name-part-type="genus" reg="Eriosyce">Eriosyce</tp:taxon-name-part>
                <tp:taxon-name-part taxon-name-part-type="species" reg="curvispina">curvispina</tp:taxon-name-part>
                <tp:taxon-name-part taxon-name-part-type="infraspecific-rank">var.</tp:taxon-name-part>
                <tp:taxon-name-part taxon-name-part-type="variety" reg="mutabilis">mutabilis</tp:taxon-name-part>
              </tp:taxon-name><comment> (F.Ritter) Katt., Succ. Pl. Res. 1: 117. 1994. </comment></tp:nomenclature-citation></tp:nomenclature-citation-list></tp:nomenclature><tp:treatment-sec sec-type="material" id="SECID0ESIBI"><title>Type.</title><p>Chile, Southern America, Coquimbo Region, coastal spur N of Los Vilos, December 1955, <italic>F. Ritter 223b</italic> (Holotype: U 0249320, digital image!). (Image available at <ext-link xmlns:xlink="http://www.w3.org/1999/xlink" xlink:href="https://bioportal.naturalis.nl/en/specimen/U__0249320" ext-link-type="uri" xlink:type="simple">https://bioportal.naturalis.nl/en/specimen/U__0249320</ext-link>).</p></tp:treatment-sec><tp:treatment-sec sec-type="Iconography" id="SECID0E6IBI"><title>Iconography.</title><p>F. Ritter, Kakt. Sudam. 3, 1980; F. Kattermann, Succ. Pl. Res. 1, 1994.</p></tp:treatment-sec><tp:treatment-sec sec-type="Morphological notes" id="SECID0EEJBI"><title>Morphological notes.</title><p>Stems green, often burnt brownish, branching, 8–15 cm diameter Ribs ca. 16, 1.2 cm high, deeply notched. Areoles oval, 0.6–1.0 long. Spines brown, later grey, thickly acicular; radials 9–12, 1–3.5 cm, slightly bent; central ones 3–7, 1.5–4 cm long, shorter ones straight, longer ones bent upward. Flowers funnel-form, 3–4 cm; pericarpal and hypantium bract-scales small, axils with inconspicuous wool; perianth segments 1–1.2 cm broad with short tips, pale yellow or brownish yellowish, often with a pale reddish mid-stripe of various width; ovary isodiametric, style reddish, stigma-lobes yellow. Fruits barrel-shape, 1.5 cm, indumentum as for the flower; perianth remnant attachment area wide, basal pore large. Seeds 0.9–1.1 mm, round oval, opaque, brown; testa tuberculate and ribbed; hilum oval, position ventrally oblique, micropyle in a groove.</p></tp:treatment-sec><tp:treatment-sec sec-type="distribution" id="SECID0EJJBI"><title>Distribution.</title><p>Endemic species, occurring between Los Vilos (<named-content xmlns:xlink="http://www.w3.org/1999/xlink" content-type="dwc:verbatimCoordinates" xlink:type="simple"><named-content content-type="geo-json" specific-use="{&#34;type&#34;:&#34;Point&#34;,&#34;coordinates&#34;:[-71.000000,-31.000000]}" id="NCID0ESJBI" xlink:type="simple">31°S, 71°W</named-content></named-content>) and Los Molles (<named-content xmlns:xlink="http://www.w3.org/1999/xlink" content-type="dwc:verbatimCoordinates" xlink:type="simple"><named-content content-type="geo-json" specific-use="{&#34;type&#34;:&#34;Point&#34;,&#34;coordinates&#34;:[-71.000000,-32.000000]}" id="NCID0E1JBI" xlink:type="simple">32°S, 71°W</named-content></named-content>), near the coast.</p></tp:treatment-sec><tp:treatment-sec sec-type="conservation status" id="SECID0E6JBI"><title>Conservation status.</title><p>the extent of occurrence (<abbrev xmlns:xlink="http://www.w3.org/1999/xlink" xlink:title="extent of occurrence" id="ABBRID0EFKBI" xlink:type="simple">EOO</abbrev>) of <italic><tp:taxon-name><tp:taxon-name-part taxon-name-part-type="genus" reg="Eriosyce">E.</tp:taxon-name-part><tp:taxon-name-part taxon-name-part-type="species" reg="mutabilis">mutabilis</tp:taxon-name-part></tp:taxon-name></italic> is estimated to be less than 100 km<sup>2</sup>, with its populations severely fragmented by population centers and road openings. Additionally, there has been a decrease in population size and the number of localities, as well as a loss of habitat quality due to real estate expansion, forest fires, and destemming. We propose to classify the species as Critically Endangered (<abbrev xmlns:xlink="http://www.w3.org/1999/xlink" xlink:title="Critically Endangered" id="ABBRID0EWKBI" xlink:type="simple">CR</abbrev>) according to criteria B1ab(i,iii,iv).</p></tp:treatment-sec></tp:taxon-treatment>
