# Supplementary material for: ﻿Taxonomic dissection based on molecular evidence of the Eriosycecurvispina complex (Cactaceae): identifying nine endemic species from Central Chile
Source: PhytoKeys. 2024 Jan 22;237:117–39. doi: 10.3897/phytokeys.237.107403 (PMC10825970; doi:10.3897/phytokeys.237.107403)
Supplement: XML Treatment for Eriosyce orientalis [file phytokeys.237.107403-treatment8.xml]

<!DOCTYPE tp:taxon-treatment
  PUBLIC "-//TaxonX//DTD Taxonomic Treatment Publishing DTD v0 20100105//EN" "tax-treatment-NSO.dtd">
<tp:taxon-treatment xmlns:tp="http://www.plazi.org/taxpub"><tp:treatment-meta><kwd-group><label>Taxon classification</label><kwd>
              <named-content content-type="kingdom">Plantae</named-content>
            </kwd><kwd>
              <named-content content-type="order">Caryophyllales</named-content>
            </kwd><kwd>
              <named-content content-type="family">Cactaceae</named-content>
            </kwd></kwd-group><mixed-citation publication-type="journal"><person-group><name><surname>Walter</surname><given-names>Helmut E.</given-names></name><name><surname>Cádiz-Véliz</surname><given-names>Arón</given-names></name><name><surname>Meriño</surname><given-names>Beatriz M.</given-names></name><name><surname>Villalobos-Barrantes</surname><given-names>Heidy M.</given-names></name><name><surname>Guerrero</surname><given-names>Pablo C.</given-names></name></person-group><article-title>﻿Taxonomic dissection based on molecular evidence of the <italic><tp:taxon-name><tp:taxon-name-part taxon-name-part-type="genus" reg="Eriosyce">Eriosyce</tp:taxon-name-part><tp:taxon-name-part taxon-name-part-type="species" reg="curvispina">curvispina</tp:taxon-name-part></tp:taxon-name></italic> complex (<tp:taxon-name><tp:taxon-name-part taxon-name-part-type="family">Cactaceae</tp:taxon-name-part></tp:taxon-name>): identifying nine endemic species from Central Chile</article-title><source>PhytoKeys</source><day>22</day><month>01</month><year>2024</year><volume>237</volume><fpage>117</fpage><lpage>139</lpage><pub-id pub-id-type="doi">10.3897/phytokeys.237.107403</pub-id></mixed-citation></tp:treatment-meta><tp:nomenclature><label>﻿8.</label><tp:taxon-name>
            <object-id xmlns:xlink="http://www.w3.org/1999/xlink" content-type="arpha" xlink:type="simple">60576066-36EA-5866-A2EE-218C1DE3B943</object-id>
            <tp:taxon-name-part taxon-name-part-type="genus" reg="Eriosyce">Eriosyce</tp:taxon-name-part>
            <tp:taxon-name-part taxon-name-part-type="species" reg="orientalis">orientalis</tp:taxon-name-part>
            <object-id xmlns:xlink="http://www.w3.org/1999/xlink" content-type="ipni" xlink:type="simple">urn:lsid:ipni.org:names:77334732-1</object-id>
          </tp:taxon-name><tp:taxon-authority>(F.Ritter) P.C.Guerrero &amp; Helmut Walter, comb. &amp;</tp:taxon-authority><tp:taxon-status xmlns:xlink="http://www.w3.org/1999/xlink" xlink:type="simple">stat. nov.</tp:taxon-status><tp:nomenclature-citation-list><tp:nomenclature-citation><tp:taxon-name>
                <tp:taxon-name-part taxon-name-part-type="genus" reg="Pyrrhocactus">Pyrrhocactus</tp:taxon-name-part>
                <tp:taxon-name-part taxon-name-part-type="species" reg="aconcaguensis">aconcaguensis</tp:taxon-name-part>
                <tp:taxon-name-part taxon-name-part-type="infraspecific-rank">var.</tp:taxon-name-part>
                <tp:taxon-name-part taxon-name-part-type="variety" reg="orientalis">orientalis</tp:taxon-name-part>
              </tp:taxon-name><comment>F. Ritter, Succulenta (NL) 9: 109. 1960. Basionym.</comment></tp:nomenclature-citation><tp:nomenclature-citation><tp:taxon-name>
                <tp:taxon-name-part taxon-name-part-type="status">≡</tp:taxon-name-part>
                <tp:taxon-name-part taxon-name-part-type="genus" reg="Horridocactus">Horridocactus</tp:taxon-name-part>
                <tp:taxon-name-part taxon-name-part-type="species" reg="aconcaguensis">aconcaguensis</tp:taxon-name-part>
                <tp:taxon-name-part taxon-name-part-type="infraspecific-rank">var.</tp:taxon-name-part>
                <tp:taxon-name-part taxon-name-part-type="variety" reg="orientalis">orientalis</tp:taxon-name-part>
              </tp:taxon-name><comment> (F.Ritter) Backeb., <tp:taxon-name><tp:taxon-name-part taxon-name-part-type="family">Cactaceae</tp:taxon-name-part></tp:taxon-name> 6: 3791. 1962 syn. sec. Kew <xref ref-type="bibr" rid="B34">WCVP (2019)</xref> ≡ <tp:taxon-name><tp:taxon-name-part taxon-name-part-type="genus" reg="Pyrrhocactus">Pyrrhocactus</tp:taxon-name-part><tp:taxon-name-part taxon-name-part-type="species" reg="horridus">horridus</tp:taxon-name-part><tp:taxon-name-part taxon-name-part-type="infraspecific-rank">var.</tp:taxon-name-part><tp:taxon-name-part taxon-name-part-type="variety" reg="orientalis">orientalis</tp:taxon-name-part></tp:taxon-name> (F.Ritter) F.Ritter, Kakteen Südamerika 3: 949. 1980 syn. sec. Kew <xref ref-type="bibr" rid="B34">WCVP (2019)</xref> ≡ <tp:taxon-name><tp:taxon-name-part taxon-name-part-type="genus" reg="Neoporteria">Neoporteria</tp:taxon-name-part><tp:taxon-name-part taxon-name-part-type="species" reg="curvispina">curvispina</tp:taxon-name-part><tp:taxon-name-part taxon-name-part-type="infraspecific-rank">f.</tp:taxon-name-part><tp:taxon-name-part taxon-name-part-type="form" reg="orientalis">orientalis</tp:taxon-name-part></tp:taxon-name> (F.Ritter) Donald &amp; G.D.Rowley in Cact. Succ. J. Gr. Brit. 28: 55. 1966 syn. sec. Kew <xref ref-type="bibr" rid="B34">WCVP (2019)</xref>. </comment></tp:nomenclature-citation></tp:nomenclature-citation-list></tp:nomenclature><tp:treatment-sec sec-type="material" id="SECID0E5OBI"><title>Type.</title><p>Chile, Southern America, Valparaíso Region, San Felipe, Las Coimas, June 1955, <italic>F. Ritter 542a</italic> (Holotype: U 0249247, digital image!). (Image available at <ext-link xmlns:xlink="http://www.w3.org/1999/xlink" xlink:href="https://bioportal.naturalis.nl/en/specimen/U__0249247" ext-link-type="uri" xlink:type="simple">https://bioportal.naturalis.nl/en/specimen/U__0249247</ext-link>); (Isotype: SGO 121636!).</p></tp:treatment-sec><tp:treatment-sec sec-type="Iconography" id="SECID0ELPBI"><title>Iconography.</title><p>H.M. Villalobos-Barrantes et al., Genes, 2022.</p></tp:treatment-sec><tp:treatment-sec sec-type="Morphological notes" id="SECID0EQPBI"><title>Morphological notes.</title><p>Stems pale green, globose 7–14 cm diameter, globose. Ribs ca. 20, obtuse, 1 cm high; tubercles small, somewhat chinned. Areoles small, 0.5–0.7 × 0.4–0.5 cm, 1 cm apart. Spines 2–4 cm acicular; radial ones 7–9, 0.5–1.5 cm long, radiating, straight to somewhat curved; centrals 3–6, mostly curved upward, 3–4 cm. Flowers 4–5 cm, funnel-form; pericarpel and hypanthium dark purple, with small scales, axils with inconspicuous white wool; perianth segments 6–8 mm wide with a long tip; interior ones pale yellowish, with a broad faint reddish mid-stripe, exterior ones purple; ovary isodiametric; style white. Fruits ca. 1.5 cm, barrel-form; indumentum as for the flower; perianth remnant attachment area wide, basal pore large.</p></tp:treatment-sec><tp:treatment-sec sec-type="distribution" id="SECID0EVPBI"><title>Distribution.</title><p>Endemic species, occurring around Putaendo (<named-content xmlns:xlink="http://www.w3.org/1999/xlink" content-type="dwc:verbatimCoordinates" xlink:type="simple"><named-content content-type="geo-json" specific-use="{&#34;type&#34;:&#34;Point&#34;,&#34;coordinates&#34;:[-70.000000,-32.000000]}" id="NCID0E5PBI" xlink:type="simple">32°S, 70°W</named-content></named-content>) at elevations between 600–1900 m.</p></tp:treatment-sec><tp:treatment-sec sec-type="conservation status" id="SECID0EDQBI"><title>Conservation status.</title><p>It is estimated that the Extent of Occurrence (<abbrev xmlns:xlink="http://www.w3.org/1999/xlink" xlink:title="extent of occurrence" id="ABBRID0EJQBI" xlink:type="simple">EOO</abbrev>) of <italic><tp:taxon-name><tp:taxon-name-part taxon-name-part-type="genus" reg="Eriosyce">E.</tp:taxon-name-part><tp:taxon-name-part taxon-name-part-type="species" reg="orientalis">orientalis</tp:taxon-name-part></tp:taxon-name></italic> is less than 100 km<sup>2</sup>, with its main population restricted to the dry bed of the Putaendo river, severely fragmented by the construction of roads and aggregate extraction centers. A registered population in the Rocín River (Las Tejas Sector) is threatened by mining. There is an estimated decrease in population size and the number of localities, as well as a loss of habitat quality due to the increase in micro-dumps, mining, and vine removal. We propose to classify the species as Critically Endangered (<abbrev xmlns:xlink="http://www.w3.org/1999/xlink" xlink:title="Critically Endangered" id="ABBRID0E1QBI" xlink:type="simple">CR</abbrev>) according to criteria B1ab(i,iii,iv).</p></tp:treatment-sec><ref-list><ref id="B34"><mixed-citation xmlns:xlink="http://www.w3.org/1999/xlink" xlink:type="simple">WCVP (<year>2019</year>) World Checklist of Vascular Plants. Version 2019. Royal Botanic Gardens, Kew. <ext-link xlink:href="https://powo.science.kew.org/about-wcvp" ext-link-type="uri" xlink:type="simple">https://powo.science.kew.org/about-wcvp</ext-link></mixed-citation></ref></ref-list></tp:taxon-treatment>
