# Supplementary material for: ﻿Taxonomic dissection based on molecular evidence of the Eriosycecurvispina complex (Cactaceae): identifying nine endemic species from Central Chile
Source: PhytoKeys. 2024 Jan 22;237:117–39. doi: 10.3897/phytokeys.237.107403 (PMC10825970; doi:10.3897/phytokeys.237.107403)
Supplement: XML Treatment for Eriosyce robusta [file phytokeys.237.107403-treatment9.xml]

<!DOCTYPE tp:taxon-treatment
  PUBLIC "-//TaxonX//DTD Taxonomic Treatment Publishing DTD v0 20100105//EN" "tax-treatment-NSO.dtd">
<tp:taxon-treatment xmlns:tp="http://www.plazi.org/taxpub"><tp:treatment-meta><kwd-group><label>Taxon classification</label><kwd>
              <named-content content-type="kingdom">Plantae</named-content>
            </kwd><kwd>
              <named-content content-type="order">Caryophyllales</named-content>
            </kwd><kwd>
              <named-content content-type="family">Cactaceae</named-content>
            </kwd></kwd-group><mixed-citation publication-type="journal"><person-group><name><surname>Walter</surname><given-names>Helmut E.</given-names></name><name><surname>Cádiz-Véliz</surname><given-names>Arón</given-names></name><name><surname>Meriño</surname><given-names>Beatriz M.</given-names></name><name><surname>Villalobos-Barrantes</surname><given-names>Heidy M.</given-names></name><name><surname>Guerrero</surname><given-names>Pablo C.</given-names></name></person-group><article-title>﻿Taxonomic dissection based on molecular evidence of the <italic><tp:taxon-name><tp:taxon-name-part taxon-name-part-type="genus" reg="Eriosyce">Eriosyce</tp:taxon-name-part><tp:taxon-name-part taxon-name-part-type="species" reg="curvispina">curvispina</tp:taxon-name-part></tp:taxon-name></italic> complex (<tp:taxon-name><tp:taxon-name-part taxon-name-part-type="family">Cactaceae</tp:taxon-name-part></tp:taxon-name>): identifying nine endemic species from Central Chile</article-title><source>PhytoKeys</source><day>22</day><month>01</month><year>2024</year><volume>237</volume><fpage>117</fpage><lpage>139</lpage><pub-id pub-id-type="doi">10.3897/phytokeys.237.107403</pub-id></mixed-citation></tp:treatment-meta><tp:nomenclature><label>﻿9.</label><tp:taxon-name>
            <object-id xmlns:xlink="http://www.w3.org/1999/xlink" content-type="arpha" xlink:type="simple">A4271331-4FAD-58A6-A141-817D77B51567</object-id>
            <tp:taxon-name-part taxon-name-part-type="genus" reg="Eriosyce">Eriosyce</tp:taxon-name-part>
            <tp:taxon-name-part taxon-name-part-type="species" reg="robusta">robusta</tp:taxon-name-part>
            <object-id xmlns:xlink="http://www.w3.org/1999/xlink" content-type="ipni" xlink:type="simple">urn:lsid:ipni.org:names:77334733-1</object-id>
          </tp:taxon-name><tp:taxon-authority>(F.Ritter) P.C.Guerrero &amp; Helmut Walter</tp:taxon-authority><tp:taxon-status xmlns:xlink="http://www.w3.org/1999/xlink" xlink:type="simple">comb. nov.</tp:taxon-status><tp:nomenclature-citation-list><tp:nomenclature-citation><tp:taxon-name>
                <tp:taxon-name-part taxon-name-part-type="genus" reg="Pyrrhocactus">Pyrrhocactus</tp:taxon-name-part>
                <tp:taxon-name-part taxon-name-part-type="species" reg="robustus">robustus</tp:taxon-name-part>
              </tp:taxon-name><comment>F. Ritter, Succulenta (NL) 6: 65. 1960. Basyonym.</comment></tp:nomenclature-citation><tp:nomenclature-citation><tp:taxon-name>
                <tp:taxon-name-part taxon-name-part-type="status">≡</tp:taxon-name-part>
                <tp:taxon-name-part taxon-name-part-type="genus" reg="Pyrrhocactus">Pyrrhocactus</tp:taxon-name-part>
                <tp:taxon-name-part taxon-name-part-type="species" reg="robustus">robustus</tp:taxon-name-part>
              </tp:taxon-name><comment> F.Ritter in Succulenta (Netherlands) 1960: 65. 1960 syn. sec. Tropicos ≡ <tp:taxon-name><tp:taxon-name-part taxon-name-part-type="genus" reg="Pyrrhocactus">Pyrrhocactus</tp:taxon-name-part><tp:taxon-name-part taxon-name-part-type="species" reg="horridus">horridus</tp:taxon-name-part><tp:taxon-name-part taxon-name-part-type="infraspecific-rank">var.</tp:taxon-name-part><tp:taxon-name-part taxon-name-part-type="variety" reg="robustus">robustus</tp:taxon-name-part></tp:taxon-name> (F.Ritter) in Kakteen in Südamerika 3: 947 ≡ <tp:taxon-name><tp:taxon-name-part taxon-name-part-type="genus" reg="Neochilenia">Neochilenia</tp:taxon-name-part><tp:taxon-name-part taxon-name-part-type="species" reg="robusta">robusta</tp:taxon-name-part></tp:taxon-name> (F.Ritter) Backeb., <tp:taxon-name><tp:taxon-name-part taxon-name-part-type="family">Cactaceae</tp:taxon-name-part></tp:taxon-name> 6: 3781. 1962 syn. sec. Tropicos ≡ <tp:taxon-name><tp:taxon-name-part taxon-name-part-type="genus" reg="Eriosyce">Eriosyce</tp:taxon-name-part><tp:taxon-name-part taxon-name-part-type="species" reg="curvispina">curvispina</tp:taxon-name-part><tp:taxon-name-part taxon-name-part-type="infraspecific-rank">var.</tp:taxon-name-part><tp:taxon-name-part taxon-name-part-type="variety" reg="robusta">robusta</tp:taxon-name-part></tp:taxon-name> (F.Ritter) Katt., <tp:taxon-name><tp:taxon-name-part taxon-name-part-type="genus" reg="Eriosyce">Eriosyce</tp:taxon-name-part></tp:taxon-name> (Cactac.) Gen. Revis. Ampl. 1: 117. 1994 syn. sec. Kew <xref ref-type="bibr" rid="B34">WCVP (2019)</xref> ≡ <tp:taxon-name><tp:taxon-name-part taxon-name-part-type="genus" reg="Neoporteria">Neoporteria</tp:taxon-name-part><tp:taxon-name-part taxon-name-part-type="species" reg="tuberisulcata">tuberisulcata</tp:taxon-name-part><tp:taxon-name-part taxon-name-part-type="infraspecific-rank">var.</tp:taxon-name-part><tp:taxon-name-part taxon-name-part-type="variety" reg="robusta">robusta</tp:taxon-name-part></tp:taxon-name> (F.Ritter) Donald &amp; G.D.Rowley in Cact. Succ. J. Gr. Brit. 28: 58. 1966 syn. sec. Kew <xref ref-type="bibr" rid="B34">WCVP (2019)</xref> ≡ <tp:taxon-name><tp:taxon-name-part taxon-name-part-type="genus" reg="Neoporteria">Neoporteria</tp:taxon-name-part><tp:taxon-name-part taxon-name-part-type="species" reg="curvispina">curvispina</tp:taxon-name-part><tp:taxon-name-part taxon-name-part-type="infraspecific-rank">f.</tp:taxon-name-part><tp:taxon-name-part taxon-name-part-type="form" reg="robusta">robusta</tp:taxon-name-part></tp:taxon-name> (F.Ritter) Donald &amp; G.D.Rowley in Cact. Succ. J. Gr. Brit. 28: 55. 1966 syn. sec. Kew <xref ref-type="bibr" rid="B34">WCVP (2019)</xref> ≡ <tp:taxon-name><tp:taxon-name-part taxon-name-part-type="genus" reg="Pyrrhocactus">Pyrrhocactus</tp:taxon-name-part><tp:taxon-name-part taxon-name-part-type="species" reg="horridus">horridus</tp:taxon-name-part><tp:taxon-name-part taxon-name-part-type="infraspecific-rank">var.</tp:taxon-name-part><tp:taxon-name-part taxon-name-part-type="variety" reg="robustus">robustus</tp:taxon-name-part></tp:taxon-name> (F.Ritter) F.Ritter, Kakteen Südamerika 3: 947. 1980 syn. sec. Kew <xref ref-type="bibr" rid="B34">WCVP (2019)</xref> = <tp:taxon-name><tp:taxon-name-part taxon-name-part-type="genus" reg="Pyrrhocactus">Pyrrhocactus</tp:taxon-name-part><tp:taxon-name-part taxon-name-part-type="species" reg="robustus">robustus</tp:taxon-name-part><tp:taxon-name-part taxon-name-part-type="infraspecific-rank">var.</tp:taxon-name-part><tp:taxon-name-part taxon-name-part-type="variety" reg="vegasanus">vegasanus</tp:taxon-name-part></tp:taxon-name> F.Ritter in Succulenta (Netherlands) 1960: 65. 1960 syn. sec. Kew <xref ref-type="bibr" rid="B34">WCVP (2019)</xref> ≡ <tp:taxon-name><tp:taxon-name-part taxon-name-part-type="genus" reg="Neochilenia">Neochilenia</tp:taxon-name-part><tp:taxon-name-part taxon-name-part-type="species" reg="robusta">robusta</tp:taxon-name-part><tp:taxon-name-part taxon-name-part-type="infraspecific-rank">var.</tp:taxon-name-part><tp:taxon-name-part taxon-name-part-type="variety" reg="vegasana">vegasana</tp:taxon-name-part></tp:taxon-name> (F.Ritter) Backeb., <tp:taxon-name><tp:taxon-name-part taxon-name-part-type="family">Cactaceae</tp:taxon-name-part></tp:taxon-name> 6: 3783. 1962 syn. sec. Kew <xref ref-type="bibr" rid="B34">WCVP (2019)</xref> ≡ <tp:taxon-name><tp:taxon-name-part taxon-name-part-type="genus" reg="Neoporteria">Neoporteria</tp:taxon-name-part><tp:taxon-name-part taxon-name-part-type="species" reg="tuberisulcata">tuberisulcata</tp:taxon-name-part><tp:taxon-name-part taxon-name-part-type="infraspecific-rank">var.</tp:taxon-name-part><tp:taxon-name-part taxon-name-part-type="variety" reg="vegasana">vegasana</tp:taxon-name-part></tp:taxon-name> (F.Ritter) Donald &amp; G.D.Rowley in Cact. Succ. J. Gr. Brit. 28: 58. 1966 syn. sec. Kew <xref ref-type="bibr" rid="B34">WCVP (2019)</xref>. </comment></tp:nomenclature-citation></tp:nomenclature-citation-list></tp:nomenclature><tp:treatment-sec sec-type="material" id="SECID0E6YBI"><title>Type.</title><p>Chile, Southern America, Valparaíso Region, Quillota, Ocoa, <italic>F. Ritter 239a</italic> (Holotype: U 0249318, digital image!). (Image available at <ext-link xmlns:xlink="http://www.w3.org/1999/xlink" xlink:href="https://bioportal.naturalis.nl/en/specimen/U__0249318" ext-link-type="uri" xlink:type="simple">https://bioportal.naturalis.nl/en/specimen/U__0249318</ext-link>).</p></tp:treatment-sec><tp:treatment-sec sec-type="Iconography" id="SECID0EMZBI"><title>Iconography.</title><p>F. Ritter, Kakt. Sudam. 3: 1980; A. Hoffmann &amp; H. E. Walter, Cact. Fl. Sylv. Chile 2<sup>nd</sup> Ed., Lam. 72b (as <tp:taxon-name><tp:taxon-name-part taxon-name-part-type="genus" reg="Eriosyce">Eriosyce</tp:taxon-name-part><tp:taxon-name-part taxon-name-part-type="species" reg="curvispina">curvispina</tp:taxon-name-part><tp:taxon-name-part taxon-name-part-type="infraspecific-rank">var.</tp:taxon-name-part><tp:taxon-name-part taxon-name-part-type="variety" reg="robusta">robusta</tp:taxon-name-part></tp:taxon-name>) 2004; F. Kattermann, Succ. Pl. Res 1, 1994.</p></tp:treatment-sec><tp:treatment-sec sec-type="Morphological notes" id="SECID0EF1BI"><title>Morphological notes.</title><p>Stems globose, somewhat elongating with age, 10–20 cm diameter Roots fascicular. Ribs 13–20, broad, obtuse and 1.5–3.0 high, deeply notched, tubercles with a long chin. Areoles 0.7–2 × 0.5–0.8 cm, 1–4 cm apart. Spines mostly stout, gray-brown, the shorter ones mostly straight, the longer ones somewhat curved upward; radial ones 7–12, 1–3 cm long; central ones 1–8, 1–4 cm. Flowers 4–5 cm, funnel-form; pericarpel and hypanthium with small scales, axils with inconspicuous white wool, pericarpel much elongated, brownish-red; perianth segments lanceolate, 0.5–1.0 cm, lower part purple or carmin, superior part pale yellowish; ovary elongated; style whitish, superior part pink. Fruits1–2 × 0.5–1 cm, long barrel-form; indumentum as for the flower; perianth remnant attachment area wide, basal pore large. Seeds 1.2 mm, round ovate, opaque, brownish blackish; testa coarsely tuberculate and ribbed; hilum nearly round, position ventrally oblique, micropyle in a groove.</p></tp:treatment-sec><tp:treatment-sec sec-type="distribution" id="SECID0EK1BI"><title>Distribution.</title><p>Endemic species occurring in the region around the National Park La Campana (<named-content xmlns:xlink="http://www.w3.org/1999/xlink" content-type="dwc:verbatimCoordinates" xlink:type="simple"><named-content content-type="geo-json" specific-use="{&#34;type&#34;:&#34;Point&#34;,&#34;coordinates&#34;:[-71.000000,-32.000000]}" id="NCID0ET1BI" xlink:type="simple">32°S, 71°W</named-content></named-content>).</p></tp:treatment-sec><tp:treatment-sec sec-type="conservation status" id="SECID0EY1BI"><title>Conservation status.</title><p>It is estimated that the Extent of Occurrence (<abbrev xmlns:xlink="http://www.w3.org/1999/xlink" xlink:title="extent of occurrence" id="ABBRID0E51BI" xlink:type="simple">EOO</abbrev>) of <italic><tp:taxon-name><tp:taxon-name-part taxon-name-part-type="genus" reg="Eriosyce">E.</tp:taxon-name-part><tp:taxon-name-part taxon-name-part-type="species" reg="robusta">robusta</tp:taxon-name-part></tp:taxon-name></italic> is &lt; 5000 km<sup>2</sup>, with its population severely fragmented by urban centers, electric highways and agro-industrial crops. It is estimated there will be a decrease in the population size and number of localities, loss of habitat quality due to urban expansion and agro-industry, forest fires and stump removal. We propose to classify the species as Endangered (EN) according to criteria B1ab(i,iii,iv).</p></tp:treatment-sec><ref-list><ref id="B34"><mixed-citation xmlns:xlink="http://www.w3.org/1999/xlink" xlink:type="simple">WCVP (<year>2019</year>) World Checklist of Vascular Plants. Version 2019. Royal Botanic Gardens, Kew. <ext-link xlink:href="https://powo.science.kew.org/about-wcvp" ext-link-type="uri" xlink:type="simple">https://powo.science.kew.org/about-wcvp</ext-link></mixed-citation></ref></ref-list></tp:taxon-treatment>
